# Supplementary material for: 8-(2-Chloro­phen­yl)-1-(4-chloro­phen­yl)-4-[(E)-(2-chloro­phen­yl)methyl­idene]-6-methyl-4,5,6,7,7a,8-hexa­hydro-1,2,4-oxadiazolo[5,4-d]pyrido[3,4-c][1,5]benzothia­zepine
Source: Acta Crystallogr Sect E Struct Rep Online. 2010 Apr 21;66(Pt 5):o1119. doi: 10.1107/S1600536810013309 (PMC2979104; doi:10.1107/S1600536810013309)
Supplement: Supplementary file 1 [file e-66-o1119-sup1.cif]

##############################################################################
###                                                                        ###
###        Electronic paper (Acta Crystallographica Section E)             ###
###                                                                        ###
##############################################################################
#                                                                            #
# This CIF contains the data in a paper accepted for publication in Acta     #
# Crystallographica Section E. It conforms to the requirements of Notes      #
# for Authors for Section E, and has been peer reviewed under the auspices   #
# of the IUCr Commission on Journals.                                        #
#                                                                            #
# Full details of the Crystallographic Information File format               #
# are given in the paper "The Crystallographic Information File (CIF):       #
# a New Standard Archive File for Crystallography" by S. R. Hall, F. H.      #
# Allen and I. D. Brown [Acta Cryst. (1991), A47, 655-685].                  #
#                                                                            #
# The current version of the core CIF dictionary is obtainable from          #
# ftp://ftp.iucr.org/pub/cif_core.dic. The current version number is 2.4.    #
#                                                                            #
# Software is freely available for graphical display of the structure(s) in  #
# this CIF.  For information consult the CIF home page http://www.iucr.org/  #
# cif/home.html                                                              #
#                                                                            #
# This file may be used for bona fide research purposes within the           #
# scientific community so long as proper attribution is given to the journal # 
# article from which it was obtained.                                        #
#                                                                            #
##############################################################################
                                             
data_I
_audit_creation_method     SHELXL-97
_chemical_name_systematic
;
8-(2-Chlorophenyl)-1-(4-chlorophenyl)-4-[(<i>E</i>)-(2-
chlorophenyl)methylidene]-6-methyl-4,5,6,7,7a,8-hexahydro-
1,2,4-oxadiazolo[5,4-<i>d</i>]pyrido[3,4-<i>c</i>][1,5]benzothiazepine
;
_chemical_name_common     ?
_chemical_formula_moiety     'C33 H26 Cl3 N3 O S'
_chemical_formula_sum     'C33 H26 Cl3 N3 O S'
_chemical_formula_iupac     'C33 H26 Cl3 N3 O S'
_chemical_formula_weight     618.98
_chemical_melting_point     ?
_symmetry_cell_setting     triclinic
_symmetry_space_group_name_H-M     'P -1'
_symmetry_space_group_name_Hall     '-P 1'
loop_
    _symmetry_equiv_pos_as_xyz
    'x, y, z'
    '-x, -y, -z'
_cell_length_a     11.015(3)
_cell_length_b     11.758(4)
_cell_length_c     11.988(4)
_cell_angle_alpha     78.87(2)
_cell_angle_beta     86.89(3)
_cell_angle_gamma     78.29(2)
_cell_volume     1491.5(8)
_cell_formula_units_Z     2
_cell_measurement_reflns_used     4125
_cell_measurement_theta_min     2.0
_cell_measurement_theta_max     30.0
_cell_measurement_temperature     298(2)
_exptl_crystal_description     needle
_exptl_crystal_colour     colourless
_exptl_crystal_size_max     0.30
_exptl_crystal_size_mid     0.15
_exptl_crystal_size_min     0.15
_exptl_crystal_density_diffrn     1.378
_exptl_crystal_density_meas     ?
_exptl_crystal_density_method     'not measured'
_exptl_crystal_F_000     640
_exptl_absorpt_coefficient_mu     0.409
_exptl_absorpt_correction_type     multi-scan
_exptl_absorpt_process_details     '(SADABS; Sheldrick, 2004)'
_exptl_absorpt_correction_T_min     0.90
_exptl_absorpt_correction_T_max     0.94
_exptl_special_details
;
;
_diffrn_ambient_temperature     298(2)
_diffrn_radiation_type     MoK\a
_diffrn_radiation_wavelength     0.71073
_diffrn_radiation_source     'fine-focus sealed tube'
_diffrn_radiation_monochromator     graphite
_diffrn_measurement_device_type     'Bruker Kappa APEXII CCD diffractometer'
_diffrn_measurement_method     '\w and \f scan'
_diffrn_detector_area_resol_mean     ?
_diffrn_reflns_number     42055
_diffrn_reflns_av_R_equivalents     0.0231
_diffrn_reflns_av_sigmaI/netI     0.0229
_diffrn_reflns_theta_min     1.73
_diffrn_reflns_theta_max     32.97
_diffrn_reflns_theta_full     32.97
_diffrn_measured_fraction_theta_max     0.991
_diffrn_measured_fraction_theta_full     0.991
_diffrn_reflns_limit_h_min     -16
_diffrn_reflns_limit_h_max     16
_diffrn_reflns_limit_k_min     -17
_diffrn_reflns_limit_k_max     17
_diffrn_reflns_limit_l_min     -18
_diffrn_reflns_limit_l_max     18
_diffrn_standards_number     ?
_diffrn_standards_interval_count     ?
_diffrn_standards_interval_time     ?
_diffrn_standards_decay_%     0
_refine_special_details
;
Refinement of <i>F</i>^2^ against ALL reflections. The weighted <i>R</i>-factor
wR and goodness of fit <i>S</i> are based on <i>F</i>^2^, conventional
<i>R</i>-factors <i>R</i> are based on <i>F</i>, with <i>F</i> set to zero for
negative <i>F</i>^2^. The threshold expression of <i>F</i>^2^ >
\s(<i>F</i>^2^) is used only for calculating <i>R</i>-factors(gt) etc. and is
not relevant to the choice of reflections for refinement. <i>R</i>-factors
based on <i>F</i>^2^ are statistically about twice as large as those based on
<i>F</i>, and <i>R</i>- factors based on ALL data will be even larger.
;
_reflns_number_total     11096
_reflns_number_gt     7867
_reflns_threshold_expression     I>2sigma(I)
_refine_ls_structure_factor_coef     Fsqd
_refine_ls_matrix_type     full
_refine_ls_R_factor_all     0.0749
_refine_ls_R_factor_gt     0.0479
_refine_ls_wR_factor_gt     0.1221
_refine_ls_wR_factor_ref     0.1456
_refine_ls_goodness_of_fit_ref     1.034
_refine_ls_restrained_S_all     1.034
_refine_ls_number_reflns     11096
_refine_ls_number_parameters     372
_refine_ls_number_restraints     0
_refine_ls_hydrogen_treatment     constr
_refine_ls_weighting_scheme     calc
_refine_ls_weighting_details
         'calc w=1/[\s^2^(Fo^2^)+(0.0605P)^2^+0.6302P] where P=(Fo^2^+2Fc^2^)/3'
_atom_sites_solution_hydrogens     geom
_atom_sites_solution_primary     direct
_atom_sites_solution_secondary     difmap
_refine_ls_shift/su_max     0.001
_refine_ls_shift/su_mean     0.000
_refine_diff_density_max     0.642
_refine_diff_density_min     -0.617
_refine_ls_extinction_method     none
_refine_ls_extinction_coef     ?
loop_
    _atom_type_symbol
    _atom_type_description
    _atom_type_scat_dispersion_real
    _atom_type_scat_dispersion_imag
    _atom_type_scat_source
    'C' 'C' 0.0033 0.0016
                         'International Tables Vol C Tables 4.2.6.8 and 6.1.1.4'
    'H' 'H' 0.0000 0.0000
                         'International Tables Vol C Tables 4.2.6.8 and 6.1.1.4'
    'N' 'N' 0.0061 0.0033
                         'International Tables Vol C Tables 4.2.6.8 and 6.1.1.4'
    'O' 'O' 0.0106 0.0060
                         'International Tables Vol C Tables 4.2.6.8 and 6.1.1.4'
    'S' 'S' 0.1246 0.1234
                         'International Tables Vol C Tables 4.2.6.8 and 6.1.1.4'
    'Cl' 'Cl' 0.1484 0.1585
                         'International Tables Vol C Tables 4.2.6.8 and 6.1.1.4'
_computing_data_collection     'APEX2 (Bruker, 2004)'
_computing_cell_refinement     'SAINT-Plus (Bruker, 2004)'
_computing_data_reduction     'SAINT-Plus (Bruker, 2004)'
_computing_structure_solution     'SHELXS97 (Sheldrick, 2008)'
_computing_structure_refinement     'SHELXL97 (Sheldrick, 2008)'
_computing_molecular_graphics     'PLATON (Spek, 2009)'
_computing_publication_material     'SHELXL97 (Sheldrick, 2008)'
loop_
    _atom_site_type_symbol
    _atom_site_label
    _atom_site_fract_x
    _atom_site_fract_y
    _atom_site_fract_z
    _atom_site_U_iso_or_equiv
    _atom_site_adp_type
    _atom_site_calc_flag
    _atom_site_refinement_flags
    _atom_site_occupancy
    _atom_site_disorder_assembly
    _atom_site_disorder_group
    Cl Cl1 0.57470(7) -0.12556(6) 1.22882(7) 0.0878(2) Uani d . 1 . .
    Cl Cl2 0.55422(5) 0.34566(6) 0.58843(6) 0.07294(17) Uani d . 1 . .
    Cl Cl3 0.71901(7) 0.77874(5) 0.53545(4) 0.0769(2) Uani d . 1 . .
    C C1 0.85278(14) 0.22540(11) 0.96401(12) 0.0336(3) Uani d . 1 . .
    N N2 0.97082(12) 0.20144(11) 0.95229(12) 0.0404(3) Uani d . 1 . .
    O O3 1.00715(9) 0.30577(9) 0.89247(9) 0.0378(2) Uani d . 1 . .
    C C3A 0.89581(12) 0.37735(11) 0.83332(11) 0.0300(2) Uani d . 1 . .
    C C4 0.89945(13) 0.33994(11) 0.71870(12) 0.0320(3) Uani d . 1 . .
    C C5 1.01522(14) 0.36089(13) 0.65093(13) 0.0368(3) Uani d . 1 . .
    H H5A 1.0857 0.3030 0.6843 0.044 Uiso calc R 1 . .
    H H5B 1.0069 0.3495 0.5739 0.044 Uiso calc R 1 . .
    N N6 1.03901(12) 0.48001(11) 0.64726(10) 0.0353(2) Uani d . 1 . .
    C C7 1.03493(13) 0.51369(13) 0.75868(13) 0.0355(3) Uani d . 1 . .
    H H7A 1.0489 0.5938 0.7497 0.043 Uiso calc R 1 . .
    H H7B 1.1005 0.4617 0.8053 0.043 Uiso calc R 1 . .
    C C7A 0.90965(12) 0.50621(11) 0.81809(12) 0.0307(2) Uani d . 1 . .
    H H71A 0.9104 0.5276 0.8931 0.037 Uiso calc R 1 . .
    C C8 0.80644(13) 0.59400(11) 0.74674(12) 0.0315(2) Uani d . 1 . .
    H H8 0.8252 0.5869 0.6672 0.038 Uiso calc R 1 . .
    S S9 0.65096(3) 0.56089(3) 0.77852(3) 0.03747(9) Uani d . 1 . .
    C C9A 0.65984(13) 0.52634(12) 0.92758(13) 0.0333(3) Uani d . 1 . .
    C C10 0.59577(15) 0.60462(13) 0.99383(16) 0.0439(3) Uani d . 1 . .
    H H10 0.5521 0.6780 0.9589 0.053 Uiso calc R 1 . .
    C C11 0.59637(17) 0.57444(16) 1.11118(17) 0.0484(4) Uani d . 1 . .
    H H11 0.5521 0.6266 1.1549 0.058 Uiso calc R 1 . .
    C C12 0.66289(16) 0.46670(16) 1.16287(14) 0.0437(3) Uani d . 1 . .
    H H12 0.6613 0.4453 1.2417 0.052 Uiso calc R 1 . .
    C C13 0.73233(14) 0.38968(13) 1.09826(13) 0.0368(3) Uani d . 1 . .
    H H13 0.7803 0.3188 1.1340 0.044 Uiso calc R 1 . .
    C C13A 0.73021(12) 0.41847(11) 0.98022(12) 0.0303(2) Uani d . 1 . .
    N N14 0.79641(11) 0.34047(9) 0.91010(10) 0.0300(2) Uani d . 1 . .
    C C61 1.15951(16) 0.48759(16) 0.59264(15) 0.0462(4) Uani d . 1 . .
    H H61A 1.1759 0.5652 0.5899 0.069 Uiso calc R 1 . .
    H H61B 1.1591 0.4726 0.5168 0.069 Uiso calc R 1 . .
    H H61C 1.2229 0.4299 0.6354 0.069 Uiso calc R 1 . .
    C C1E 0.78313(14) 0.13884(11) 1.02695(12) 0.0350(3) Uani d . 1 . .
    C C2E 0.65779(16) 0.15047(14) 1.01121(16) 0.0458(4) Uani d . 1 . .
    H H2E 0.6168 0.2127 0.9579 0.055 Uiso calc R 1 . .
    C C3E 0.59237(19) 0.07021(16) 1.07412(19) 0.0555(5) Uani d . 1 . .
    H H3E 0.5074 0.0796 1.0650 0.067 Uiso calc R 1 . .
    C C4E 0.6548(2) -0.02356(15) 1.15020(17) 0.0527(4) Uani d . 1 . .
    C C5E 0.7800(2) -0.03845(15) 1.16498(16) 0.0529(4) Uani d . 1 . .
    H H5E 0.8211 -0.1032 1.2156 0.063 Uiso calc R 1 . .
    C C6E 0.84464(17) 0.04309(13) 1.10441(14) 0.0443(3) Uani d . 1 . .
    H H6E 0.9293 0.0341 1.1153 0.053 Uiso calc R 1 . .
    C C40 0.80948(15) 0.29252(12) 0.68793(12) 0.0364(3) Uani d . 1 . .
    H H40 0.7441 0.2867 0.7398 0.044 Uiso calc R 1 . .
    C C41 0.79968(17) 0.24807(13) 0.58271(13) 0.0419(3) Uani d . 1 . .
    C C42 0.9013(2) 0.18426(17) 0.53161(17) 0.0557(5) Uani d . 1 . .
    H H42 0.9788 0.1682 0.5647 0.067 Uiso calc R 1 . .
    C C43 0.8879(3) 0.1446(2) 0.4319(2) 0.0757(7) Uani d . 1 . .
    H H43 0.9568 0.1037 0.3980 0.091 Uiso calc R 1 . .
    C C44 0.7738(3) 0.1654(2) 0.38322(19) 0.0815(8) Uani d . 1 . .
    H H44 0.7656 0.1387 0.3164 0.098 Uiso calc R 1 . .
    C C45 0.6718(3) 0.2253(2) 0.43257(18) 0.0690(6) Uani d . 1 . .
    H H45 0.5942 0.2383 0.4002 0.083 Uiso calc R 1 . .
    C C46 0.68514(19) 0.26646(16) 0.53113(15) 0.0503(4) Uani d . 1 . .
    C C81 0.80119(13) 0.72208(12) 0.75331(12) 0.0336(3) Uani d . 1 . .
    C C82 0.82787(18) 0.75779(14) 0.85131(15) 0.0460(4) Uani d . 1 . .
    H H82 0.8572 0.7006 0.9140 0.055 Uiso calc R 1 . .
    C C83 0.8122(2) 0.87629(16) 0.85885(19) 0.0585(5) Uani d . 1 . .
    H H83 0.8297 0.8974 0.9262 0.070 Uiso calc R 1 . .
    C C84 0.7708(2) 0.96217(16) 0.7669(2) 0.0635(5) Uani d . 1 . .
    H H84 0.7607 1.0416 0.7717 0.076 Uiso calc R 1 . .
    C C85 0.7445(2) 0.93064(15) 0.66774(18) 0.0598(5) Uani d . 1 . .
    H H85 0.7168 0.9885 0.6050 0.072 Uiso calc R 1 . .
    C C86 0.75923(17) 0.81224(14) 0.66168(14) 0.0436(3) Uani d . 1 . .
loop_
    _atom_site_aniso_label
    _atom_site_aniso_U_11
    _atom_site_aniso_U_22
    _atom_site_aniso_U_33
    _atom_site_aniso_U_12
    _atom_site_aniso_U_13
    _atom_site_aniso_U_23
    Cl1 0.1016(5) 0.0606(3) 0.0984(5) -0.0388(3) 0.0198(4) 0.0104(3)
    Cl2 0.0590(3) 0.0861(4) 0.0774(4) -0.0188(3) -0.0099(3) -0.0169(3)
    Cl3 0.1281(5) 0.0532(3) 0.0411(2) 0.0047(3) -0.0262(3) -0.0051(2)
    C1 0.0396(7) 0.0255(5) 0.0314(6) 0.0003(5) 0.0013(5) -0.0025(5)
    N2 0.0403(6) 0.0324(6) 0.0411(7) 0.0011(5) 0.0000(5) 0.0022(5)
    O3 0.0318(5) 0.0364(5) 0.0399(5) -0.0018(4) -0.0024(4) 0.0015(4)
    C3A 0.0312(6) 0.0271(5) 0.0302(6) -0.0029(4) -0.0011(5) -0.0043(4)
    C4 0.0377(7) 0.0256(5) 0.0318(6) -0.0046(5) 0.0018(5) -0.0054(4)
    C5 0.0399(7) 0.0343(6) 0.0366(7) -0.0070(5) 0.0049(6) -0.0091(5)
    N6 0.0375(6) 0.0350(6) 0.0335(6) -0.0097(5) 0.0018(5) -0.0044(4)
    C7 0.0357(7) 0.0349(6) 0.0371(7) -0.0096(5) -0.0016(5) -0.0067(5)
    C7A 0.0334(6) 0.0278(5) 0.0314(6) -0.0065(5) -0.0025(5) -0.0055(5)
    C8 0.0366(6) 0.0276(5) 0.0303(6) -0.0060(5) -0.0027(5) -0.0048(4)
    S9 0.03504(17) 0.03241(16) 0.0429(2) -0.00581(13) -0.00816(14) -0.00064(13)
    C9A 0.0302(6) 0.0275(6) 0.0415(7) -0.0045(5) 0.0010(5) -0.0063(5)
    C10 0.0401(8) 0.0306(6) 0.0599(10) -0.0017(6) 0.0067(7) -0.0133(6)
    C11 0.0483(9) 0.0447(8) 0.0581(10) -0.0099(7) 0.0122(8) -0.0266(8)
    C12 0.0472(8) 0.0509(9) 0.0387(8) -0.0146(7) 0.0045(6) -0.0187(7)
    C13 0.0387(7) 0.0368(7) 0.0357(7) -0.0069(5) -0.0009(5) -0.0092(5)
    C13A 0.0294(6) 0.0271(5) 0.0349(6) -0.0046(4) 0.0007(5) -0.0080(5)
    N14 0.0330(5) 0.0231(4) 0.0310(5) -0.0016(4) 0.0021(4) -0.0031(4)
    C61 0.0456(8) 0.0512(9) 0.0429(8) -0.0179(7) 0.0091(7) -0.0052(7)
    C1E 0.0426(7) 0.0238(5) 0.0351(7) -0.0006(5) 0.0046(5) -0.0046(5)
    C2E 0.0457(8) 0.0315(7) 0.0553(10) -0.0037(6) -0.0005(7) -0.0006(6)
    C3E 0.0514(10) 0.0409(8) 0.0724(13) -0.0125(7) 0.0056(9) -0.0042(8)
    C4E 0.0684(12) 0.0340(7) 0.0553(10) -0.0164(7) 0.0136(9) -0.0042(7)
    C5E 0.0704(12) 0.0319(7) 0.0474(9) -0.0029(7) 0.0042(8) 0.0057(6)
    C6E 0.0503(9) 0.0322(7) 0.0434(8) 0.0006(6) 0.0012(7) 0.0006(6)
    C40 0.0456(8) 0.0308(6) 0.0342(7) -0.0119(5) 0.0033(6) -0.0062(5)
    C41 0.0631(10) 0.0334(7) 0.0341(7) -0.0221(7) 0.0032(7) -0.0061(5)
    C42 0.0753(13) 0.0449(9) 0.0521(10) -0.0158(9) 0.0077(9) -0.0201(8)
    C43 0.118(2) 0.0592(12) 0.0582(13) -0.0252(13) 0.0204(14) -0.0288(10)
    C44 0.141(3) 0.0757(15) 0.0429(11) -0.0470(17) 0.0015(14) -0.0220(10)
    C45 0.1051(18) 0.0694(13) 0.0436(10) -0.0437(13) -0.0145(11) -0.0061(9)
    C46 0.0713(12) 0.0456(8) 0.0402(8) -0.0299(8) -0.0033(8) -0.0028(7)
    C81 0.0385(7) 0.0273(5) 0.0346(7) -0.0064(5) -0.0007(5) -0.0051(5)
    C82 0.0612(10) 0.0329(7) 0.0447(8) -0.0057(7) -0.0120(7) -0.0100(6)
    C83 0.0764(13) 0.0389(8) 0.0653(12) -0.0070(8) -0.0167(10) -0.0223(8)
    C84 0.0848(15) 0.0293(7) 0.0776(14) -0.0098(8) -0.0056(11) -0.0131(8)
    C85 0.0850(14) 0.0296(7) 0.0580(11) -0.0053(8) -0.0037(10) 0.0032(7)
    C86 0.0584(10) 0.0328(7) 0.0365(7) -0.0057(6) -0.0010(7) -0.0022(5)
_geom_special_details
;
All esds (except the esd in the dihedral angle between two l.s. planes) are
estimated using the full covariance matrix. The cell esds are taken into
account individually in the estimation of esds in distances, angles and
torsion angles; correlations between esds in cell parameters are only used
when they are defined by crystal symmetry. An approximate (isotropic)
treatment of cell esds is used for estimating esds involving l.s. planes.
;
loop_
    _geom_bond_atom_site_label_1
    _geom_bond_atom_site_label_2
    _geom_bond_site_symmetry_2
    _geom_bond_distance
    _geom_bond_publ_flag
    Cl1 C4E . 1.7345(19) ?
    Cl2 C46 . 1.736(2) ?
    Cl3 C86 . 1.7364(19) ?
    C1 N2 . 1.279(2) ?
    C1 N14 . 1.4138(17) ?
    C1 C1E . 1.467(2) ?
    N2 O3 . 1.4169(17) ?
    O3 C3A . 1.4698(17) ?
    C3A N14 . 1.4708(18) ?
    C3A C4 . 1.518(2) ?
    C3A C7A . 1.5285(19) ?
    C4 C40 . 1.331(2) ?
    C4 C5 . 1.511(2) ?
    C5 N6 . 1.4684(19) ?
    C5 H5A . 0.9700 ?
    C5 H5B . 0.9700 ?
    N6 C61 . 1.459(2) ?
    N6 C7 . 1.461(2) ?
    C7 C7A . 1.529(2) ?
    C7 H7A . 0.9700 ?
    C7 H7B . 0.9700 ?
    C7A C8 . 1.5420(19) ?
    C7A H71A . 0.9800 ?
    C8 C81 . 1.5124(19) ?
    C8 S9 . 1.8364(16) ?
    C8 H8 . 0.9800 ?
    S9 C9A . 1.7580(17) ?
    C9A C10 . 1.391(2) ?
    C9A C13A . 1.3974(19) ?
    C10 C11 . 1.383(3) ?
    C10 H10 . 0.9300 ?
    C11 C12 . 1.377(3) ?
    C11 H11 . 0.9300 ?
    C12 C13 . 1.389(2) ?
    C12 H12 . 0.9300 ?
    C13 C13A . 1.390(2) ?
    C13 H13 . 0.9300 ?
    C13A N14 . 1.4279(17) ?
    C61 H61A . 0.9600 ?
    C61 H61B . 0.9600 ?
    C61 H61C . 0.9600 ?
    C1E C2E . 1.379(2) ?
    C1E C6E . 1.394(2) ?
    C2E C3E . 1.386(3) ?
    C2E H2E . 0.9300 ?
    C3E C4E . 1.376(3) ?
    C3E H3E . 0.9300 ?
    C4E C5E . 1.371(3) ?
    C5E C6E . 1.381(2) ?
    C5E H5E . 0.9300 ?
    C6E H6E . 0.9300 ?
    C40 C41 . 1.472(2) ?
    C40 H40 . 0.9300 ?
    C41 C46 . 1.394(3) ?
    C41 C42 . 1.398(3) ?
    C42 C43 . 1.389(3) ?
    C42 H42 . 0.9300 ?
    C43 C44 . 1.372(4) ?
    C43 H43 . 0.9300 ?
    C44 C45 . 1.370(4) ?
    C44 H44 . 0.9300 ?
    C45 C46 . 1.386(3) ?
    C45 H45 . 0.9300 ?
    C81 C82 . 1.386(2) ?
    C81 C86 . 1.397(2) ?
    C82 C83 . 1.389(2) ?
    C82 H82 . 0.9300 ?
    C83 C84 . 1.371(3) ?
    C83 H83 . 0.9300 ?
    C84 C85 . 1.373(3) ?
    C84 H84 . 0.9300 ?
    C85 C86 . 1.384(2) ?
    C85 H85 . 0.9300 ?
loop_
    _geom_angle_atom_site_label_1
    _geom_angle_atom_site_label_2
    _geom_angle_atom_site_label_3
    _geom_angle_site_symmetry_1
    _geom_angle_site_symmetry_3
    _geom_angle
    _geom_angle_publ_flag
    N2 C1 N14 . . 114.41(13) ?
    N2 C1 C1E . . 122.05(12) ?
    N14 C1 C1E . . 123.53(13) ?
    C1 N2 O3 . . 106.95(11) ?
    N2 O3 C3A . . 105.63(10) ?
    O3 C3A N14 . . 101.63(10) ?
    O3 C3A C4 . . 105.55(10) ?
    N14 C3A C4 . . 113.86(11) ?
    O3 C3A C7A . . 106.44(11) ?
    N14 C3A C7A . . 117.54(11) ?
    C4 C3A C7A . . 110.41(11) ?
    C40 C4 C5 . . 126.87(13) ?
    C40 C4 C3A . . 121.26(13) ?
    C5 C4 C3A . . 111.85(12) ?
    N6 C5 C4 . . 112.64(11) ?
    N6 C5 H5A . . 109.1 ?
    C4 C5 H5A . . 109.1 ?
    N6 C5 H5B . . 109.1 ?
    C4 C5 H5B . . 109.1 ?
    H5A C5 H5B . . 107.8 ?
    C61 N6 C7 . . 109.80(12) ?
    C61 N6 C5 . . 108.88(12) ?
    C7 N6 C5 . . 113.90(11) ?
    N6 C7 C7A . . 110.94(12) ?
    N6 C7 H7A . . 109.5 ?
    C7A C7 H7A . . 109.5 ?
    N6 C7 H7B . . 109.5 ?
    C7A C7 H7B . . 109.5 ?
    H7A C7 H7B . . 108.0 ?
    C3A C7A C7 . . 106.66(11) ?
    C3A C7A C8 . . 113.68(11) ?
    C7 C7A C8 . . 109.23(12) ?
    C3A C7A H71A . . 109.1 ?
    C7 C7A H71A . . 109.1 ?
    C8 C7A H71A . . 109.1 ?
    C81 C8 C7A . . 114.25(11) ?
    C81 C8 S9 . . 108.47(10) ?
    C7A C8 S9 . . 113.89(10) ?
    C81 C8 H8 . . 106.6 ?
    C7A C8 H8 . . 106.6 ?
    S9 C8 H8 . . 106.6 ?
    C9A S9 C8 . . 98.49(6) ?
    C10 C9A C13A . . 119.60(14) ?
    C10 C9A S9 . . 120.58(12) ?
    C13A C9A S9 . . 119.82(11) ?
    C11 C10 C9A . . 120.63(15) ?
    C11 C10 H10 . . 119.7 ?
    C9A C10 H10 . . 119.7 ?
    C12 C11 C10 . . 119.64(15) ?
    C12 C11 H11 . . 120.2 ?
    C10 C11 H11 . . 120.2 ?
    C11 C12 C13 . . 120.55(16) ?
    C11 C12 H12 . . 119.7 ?
    C13 C12 H12 . . 119.7 ?
    C12 C13 C13A . . 120.05(14) ?
    C12 C13 H13 . . 120.0 ?
    C13A C13 H13 . . 120.0 ?
    C13 C13A C9A . . 119.41(13) ?
    C13 C13A N14 . . 122.17(12) ?
    C9A C13A N14 . . 118.41(13) ?
    C1 N14 C13A . . 117.65(11) ?
    C1 N14 C3A . . 102.39(10) ?
    C13A N14 C3A . . 119.70(11) ?
    N6 C61 H61A . . 109.5 ?
    N6 C61 H61B . . 109.5 ?
    H61A C61 H61B . . 109.5 ?
    N6 C61 H61C . . 109.5 ?
    H61A C61 H61C . . 109.5 ?
    H61B C61 H61C . . 109.5 ?
    C2E C1E C6E . . 119.32(15) ?
    C2E C1E C1 . . 121.26(13) ?
    C6E C1E C1 . . 119.43(15) ?
    C1E C2E C3E . . 120.60(16) ?
    C1E C2E H2E . . 119.7 ?
    C3E C2E H2E . . 119.7 ?
    C4E C3E C2E . . 119.13(19) ?
    C4E C3E H3E . . 120.4 ?
    C2E C3E H3E . . 120.4 ?
    C5E C4E C3E . . 121.18(16) ?
    C5E C4E Cl1 . . 119.05(15) ?
    C3E C4E Cl1 . . 119.77(17) ?
    C4E C5E C6E . . 119.72(16) ?
    C4E C5E H5E . . 120.1 ?
    C6E C5E H5E . . 120.1 ?
    C5E C6E C1E . . 120.02(17) ?
    C5E C6E H6E . . 120.0 ?
    C1E C6E H6E . . 120.0 ?
    C4 C40 C41 . . 128.64(14) ?
    C4 C40 H40 . . 115.7 ?
    C41 C40 H40 . . 115.7 ?
    C46 C41 C42 . . 117.06(16) ?
    C46 C41 C40 . . 120.18(16) ?
    C42 C41 C40 . . 122.74(17) ?
    C43 C42 C41 . . 120.8(2) ?
    C43 C42 H42 . . 119.6 ?
    C41 C42 H42 . . 119.6 ?
    C44 C43 C42 . . 120.4(2) ?
    C44 C43 H43 . . 119.8 ?
    C42 C43 H43 . . 119.8 ?
    C45 C44 C43 . . 120.3(2) ?
    C45 C44 H44 . . 119.9 ?
    C43 C44 H44 . . 119.9 ?
    C44 C45 C46 . . 119.5(2) ?
    C44 C45 H45 . . 120.3 ?
    C46 C45 H45 . . 120.3 ?
    C45 C46 C41 . . 122.0(2) ?
    C45 C46 Cl2 . . 117.89(18) ?
    C41 C46 Cl2 . . 120.09(14) ?
    C82 C81 C86 . . 116.15(14) ?
    C82 C81 C8 . . 122.89(13) ?
    C86 C81 C8 . . 120.79(13) ?
    C81 C82 C83 . . 122.09(16) ?
    C81 C82 H82 . . 119.0 ?
    C83 C82 H82 . . 119.0 ?
    C84 C83 C82 . . 119.96(18) ?
    C84 C83 H83 . . 120.0 ?
    C82 C83 H83 . . 120.0 ?
    C83 C84 C85 . . 119.84(17) ?
    C83 C84 H84 . . 120.1 ?
    C85 C84 H84 . . 120.1 ?
    C84 C85 C86 . . 119.65(17) ?
    C84 C85 H85 . . 120.2 ?
    C86 C85 H85 . . 120.2 ?
    C85 C86 C81 . . 122.31(16) ?
    C85 C86 Cl3 . . 117.21(14) ?
    C81 C86 Cl3 . . 120.46(12) ?
loop_
    _geom_torsion_atom_site_label_1
    _geom_torsion_atom_site_label_2
    _geom_torsion_atom_site_label_3
    _geom_torsion_atom_site_label_4
    _geom_torsion_site_symmetry_1
    _geom_torsion_site_symmetry_2
    _geom_torsion_site_symmetry_3
    _geom_torsion_site_symmetry_4
    _geom_torsion
    _geom_torsion_publ_flag
    N14 C1 N2 O3 . . . . 3.72(17) ?
    C1E C1 N2 O3 . . . . -177.20(13) ?
    C1 N2 O3 C3A . . . . -21.41(15) ?
    N2 O3 C3A N14 . . . . 29.51(12) ?
    N2 O3 C3A C4 . . . . -89.57(12) ?
    N2 O3 C3A C7A . . . . 153.08(11) ?
    O3 C3A C4 C40 . . . . 119.11(14) ?
    N14 C3A C4 C40 . . . . 8.51(18) ?
    C7A C3A C4 C40 . . . . -126.24(14) ?
    O3 C3A C4 C5 . . . . -59.56(14) ?
    N14 C3A C4 C5 . . . . -170.17(11) ?
    C7A C3A C4 C5 . . . . 55.08(14) ?
    C40 C4 C5 N6 . . . . 132.87(15) ?
    C3A C4 C5 N6 . . . . -48.55(16) ?
    C4 C5 N6 C61 . . . . 173.08(13) ?
    C4 C5 N6 C7 . . . . 50.17(17) ?
    C61 N6 C7 C7A . . . . -179.84(12) ?
    C5 N6 C7 C7A . . . . -57.44(16) ?
    O3 C3A C7A C7 . . . . 53.94(13) ?
    N14 C3A C7A C7 . . . . 166.95(11) ?
    C4 C3A C7A C7 . . . . -60.14(14) ?
    O3 C3A C7A C8 . . . . 174.39(11) ?
    N14 C3A C7A C8 . . . . -72.60(15) ?
    C4 C3A C7A C8 . . . . 60.30(15) ?
    N6 C7 C7A C3A . . . . 61.13(14) ?
    N6 C7 C7A C8 . . . . -62.13(14) ?
    C3A C7A C8 C81 . . . . 166.54(12) ?
    C7 C7A C8 C81 . . . . -74.47(14) ?
    C3A C7A C8 S9 . . . . 41.12(14) ?
    C7 C7A C8 S9 . . . . 160.11(9) ?
    C81 C8 S9 C9A . . . . -85.63(10) ?
    C7A C8 S9 C9A . . . . 42.81(11) ?
    C8 S9 C9A C10 . . . . 106.47(13) ?
    C8 S9 C9A C13A . . . . -74.58(12) ?
    C13A C9A C10 C11 . . . . -3.0(2) ?
    S9 C9A C10 C11 . . . . 175.92(13) ?
    C9A C10 C11 C12 . . . . 1.2(3) ?
    C10 C11 C12 C13 . . . . 2.0(3) ?
    C11 C12 C13 C13A . . . . -3.2(2) ?
    C12 C13 C13A C9A . . . . 1.3(2) ?
    C12 C13 C13A N14 . . . . -177.72(13) ?
    C10 C9A C13A C13 . . . . 1.8(2) ?
    S9 C9A C13A C13 . . . . -177.20(11) ?
    C10 C9A C13A N14 . . . . -179.17(13) ?
    S9 C9A C13A N14 . . . . 1.87(17) ?
    N2 C1 N14 C13A . . . . -118.19(14) ?
    C1E C1 N14 C13A . . . . 62.74(18) ?
    N2 C1 N14 C3A . . . . 15.27(16) ?
    C1E C1 N14 C3A . . . . -163.80(13) ?
    C13 C13A N14 C1 . . . . 7.71(19) ?
    C9A C13A N14 C1 . . . . -171.33(12) ?
    C13 C13A N14 C3A . . . . -117.57(15) ?
    C9A C13A N14 C3A . . . . 63.38(17) ?
    O3 C3A N14 C1 . . . . -26.29(12) ?
    C4 C3A N14 C1 . . . . 86.69(13) ?
    C7A C3A N14 C1 . . . . -141.96(12) ?
    O3 C3A N14 C13A . . . . 105.95(12) ?
    C4 C3A N14 C13A . . . . -141.07(12) ?
    C7A C3A N14 C13A . . . . -9.72(17) ?
    N2 C1 C1E C2E . . . . -160.17(16) ?
    N14 C1 C1E C2E . . . . 18.8(2) ?
    N2 C1 C1E C6E . . . . 20.0(2) ?
    N14 C1 C1E C6E . . . . -161.01(14) ?
    C6E C1E C2E C3E . . . . 2.1(3) ?
    C1 C1E C2E C3E . . . . -177.78(16) ?
    C1E C2E C3E C4E . . . . -2.0(3) ?
    C2E C3E C4E C5E . . . . 0.3(3) ?
    C2E C3E C4E Cl1 . . . . -179.47(16) ?
    C3E C4E C5E C6E . . . . 1.3(3) ?
    Cl1 C4E C5E C6E . . . . -178.92(15) ?
    C4E C5E C6E C1E . . . . -1.2(3) ?
    C2E C1E C6E C5E . . . . -0.4(2) ?
    C1 C1E C6E C5E . . . . 179.41(15) ?
    C5 C4 C40 C41 . . . . 0.6(3) ?
    C3A C4 C40 C41 . . . . -177.89(14) ?
    C4 C40 C41 C46 . . . . -141.76(17) ?
    C4 C40 C41 C42 . . . . 39.8(2) ?
    C46 C41 C42 C43 . . . . 1.9(3) ?
    C40 C41 C42 C43 . . . . -179.61(17) ?
    C41 C42 C43 C44 . . . . -1.4(3) ?
    C42 C43 C44 C45 . . . . -0.1(4) ?
    C43 C44 C45 C46 . . . . 1.0(4) ?
    C44 C45 C46 C41 . . . . -0.5(3) ?
    C44 C45 C46 Cl2 . . . . 178.16(17) ?
    C42 C41 C46 C45 . . . . -1.0(2) ?
    C40 C41 C46 C45 . . . . -179.52(16) ?
    C42 C41 C46 Cl2 . . . . -179.57(13) ?
    C40 C41 C46 Cl2 . . . . 1.9(2) ?
    C7A C8 C81 C82 . . . . -35.1(2) ?
    S9 C8 C81 C82 . . . . 93.14(16) ?
    C7A C8 C81 C86 . . . . 149.96(14) ?
    S9 C8 C81 C86 . . . . -81.81(16) ?
    C86 C81 C82 C83 . . . . 0.9(3) ?
    C8 C81 C82 C83 . . . . -174.28(18) ?
    C81 C82 C83 C84 . . . . -1.0(3) ?
    C82 C83 C84 C85 . . . . 0.3(4) ?
    C83 C84 C85 C86 . . . . 0.3(4) ?
    C84 C85 C86 C81 . . . . -0.4(3) ?
    C84 C85 C86 Cl3 . . . . 177.80(18) ?
    C82 C81 C86 C85 . . . . -0.2(3) ?
    C8 C81 C86 C85 . . . . 175.07(17) ?
    C82 C81 C86 Cl3 . . . . -178.35(14) ?
    C8 C81 C86 Cl3 . . . . -3.1(2) ?
data_global
_journal_date_recd_electronic     2010-03-05
_journal_date_accepted     2010-04-10
_journal_name_full     'Acta Crystallographica, Section E'
_journal_year     2010
_journal_volume     66
_journal_issue      5
_journal_page_first     o1119
_journal_page_last     o1119
_journal_paper_category     QO
_journal_coeditor_code     NC2178
_publ_contact_author_name     'Dr.N. Srinivasan'
_publ_contact_author_address
;
Department of Physics
Thiagarajar College
Madurai - 625 009
India
;
_publ_contact_author_email     vasan692000@yahoo.co.in
_publ_contact_author_fax     '91 452 2312375'
_publ_contact_author_phone     '91 452 2311875'
_publ_section_title
;\
8-(2-Chlorophenyl)-1-(4-chlorophenyl)-4-[(<i>E</i>)-(2-chlorophenyl)\
methylidene]-6-methyl-4,5,6,7,7a,8-hexahydro-1,2,4-oxadiazolo[5,4-<i>d</i>]\
pyrido[3,4-<i>c</i>][1,5]benzothiazepine
;
loop_
    _publ_author_name
    _publ_author_address
    'V. Rajni Swamy'
;
Department of Physics
Thiagarajar College
Madurai 625 009
India
;
    'R. Sudha Periathai'
;
Department of Physics
The Standard Fireworks Rajaratnam College for Women
Sivakasi 626 123
India
;
    'K. Rajagopal'
;
Department of Physics
Saraswathy Narayanan College
Madurai 625 022
India
;
    'R. V. Krishnakumar'
;
Department of Physics
Thiagarajar College
Madurai 625 009
India
;
    'N. Srinivasan'
;
Department of Physics
Thiagarajar College
Madurai 625 009
India
;
