# Supplementary material for: 8-(2-Chloro­phen­yl)-1-(4-chloro­phen­yl)-4-[(E)-(2-chloro­phen­yl)methyl­idene]-6-methyl-4,5,6,7,7a,8-hexa­hydro-1,2,4-oxadiazolo[5,4-d]pyrido[3,4-c][1,5]benzothia­zepine
Source: Acta Crystallogr Sect E Struct Rep Online. 2010 Apr 21;66(Pt 5):o1119. doi: 10.1107/S1600536810013309 (PMC2979104; doi:10.1107/S1600536810013309)
Supplement: Supplementary file 2 [file e-66-o1119-Isup2.hkl]

#
# h,k,l, Fc-squared, Fo-squared, sigma(Fo-squared) and status flag
#
data_I
_shelx_title ' MADUSRINI2 in P-1'
_shelx_refln_list_code          4
_shelx_F_calc_maximum      149.83
_exptl_crystal_F_000       640.00
_reflns_d_resolution_high  0.6530
 
loop_
 _symmetry_equiv_pos_as_xyz
 'x, y, z'
 '-x, -y, -z'
 
_cell_length_a    11.0150
_cell_length_b    11.7580
_cell_length_c    11.9880
_cell_angle_alpha  78.874
_cell_angle_beta   86.885
_cell_angle_gamma  78.287
 
_shelx_F_squared_multiplier     1.000
 
loop_
 _refln_index_h
 _refln_index_k
 _refln_index_l
 _refln_F_squared_calc
 _refln_F_squared_meas
 _refln_F_squared_sigma
 _refln_observed_status
   1   0   0      720.55      466.63     13.05 o
   2   0   0     7225.40     7546.78     66.40 o
   3   0   0      134.53      167.44      1.67 o
   4   0   0        9.00        3.02      0.36 o
   5   0   0     2435.67     2669.39     26.33 o
   6   0   0       43.22       48.16      1.22 o
   7   0   0        0.62       -0.47      0.47 o
   8   0   0      149.52      151.68      2.28 o
   9   0   0      541.24      515.93      6.77 o
  10   0   0       19.06       17.44      1.13 o
  11   0   0      106.06      113.32      2.59 o
  12   0   0       33.17       29.91      1.78 o
  13   0   0      160.49      184.40      4.74 o
  14   0   0        0.82        5.73      1.95 o
  15   0   0        6.00        8.81      2.77 o
  16   0   0       46.61       60.16      9.01 o
 -16   1   0        6.09       12.60      3.23 o
 -15   1   0        0.06        3.04      2.76 o
 -14   1   0        0.01        2.28      1.98 o
 -13   1   0      144.78      142.00      4.25 o
 -12   1   0        9.12       13.31      1.83 o
 -11   1   0      187.48      164.55      3.22 o
 -10   1   0        1.76        1.40      0.87 o
  -9   1   0       23.68       24.83      1.19 o
  -8   1   0      279.98      228.45      3.54 o
  -7   1   0        9.15        3.13      0.72 o
  -6   1   0       77.73       59.33      1.25 o
  -5   1   0       53.92       64.54      1.30 o
  -4   1   0      179.34      184.50      1.93 o
  -3   1   0     4817.20     5196.67     43.45 o
  -2   1   0     6656.75     6630.95     55.61 o
  -1   1   0     1848.34     1890.35     17.63 o
   0   1   0     4172.28     4083.67     80.05 o
   2   1   0       35.74       27.06      0.38 o
   3   1   0      484.27      521.47      4.72 o
   4   1   0      793.98      855.31      8.11 o
   5   1   0       63.53       46.94      0.86 o
   6   1   0     1121.78     1114.02     10.62 o
   7   1   0      152.96      124.42      1.70 o
   8   1   0      160.08      128.60      2.00 o
   9   1   0       47.38       41.85      1.43 o
  10   1   0       82.73       76.40      2.03 o
  11   1   0       86.00       82.46      2.50 o
  12   1   0        0.00       -1.12      1.12 o
  13   1   0       45.39       49.01      2.24 o
  14   1   0        5.52       -0.07      2.24 o
  15   1   0       11.92       12.17      2.80 o
  16   1   0       28.39       38.70      5.06 o
 -15   2   0       35.24       45.79      3.13 o
 -14   2   0        2.65        1.19      2.04 o
 -13   2   0       66.83       76.14      3.43 o
 -12   2   0       80.44       71.91      3.18 o
 -11   2   0       15.01       15.90      1.50 o
 -10   2   0      385.98      362.38      5.31 o
  -9   2   0      104.17      102.53      2.10 o
  -8   2   0       21.35       25.15      1.07 o
  -7   2   0      755.08      758.07      8.66 o
  -6   2   0     1133.78     1184.52     12.99 o
  -5   2   0     1513.75     1529.96     16.50 o
  -4   2   0     4118.75     4118.62     38.11 o
  -3   2   0       16.25       25.26      0.79 o
  -2   2   0       81.05      103.08      1.17 o
  -1   2   0        0.13        0.67      0.18 o
   0   2   0       83.95       90.34      2.29 o
   1   2   0     1854.51     2034.75     59.95 o
   2   2   0      698.49      792.98      7.99 o
   3   2   0     3357.51     3601.79     35.51 o
   4   2   0       14.18       19.69      0.62 o
   5   2   0     3002.09     3170.64     29.37 o
   6   2   0     1569.42     1646.37     16.41 o
   7   2   0      227.69      219.79      2.67 o
   8   2   0       55.10       59.71      1.34 o
   9   2   0       39.05       38.50      1.32 o
  10   2   0      133.29      144.99      3.37 o
  11   2   0        3.33        2.07      1.08 o
  12   2   0        1.64        1.48      1.13 o
  13   2   0        5.66        1.39      1.62 o
  14   2   0        4.93        1.22      2.23 o
  15   2   0       29.49       33.32      3.25 o
  16   2   0       43.40       48.47      3.79 o
 -15   3   0       19.82       25.59      3.56 o
 -14   3   0        1.43       -0.16      2.05 o
 -13   3   0       16.50       17.61      2.20 o
 -12   3   0        5.11       -1.36      1.36 o
 -11   3   0       16.70        8.31      1.41 o
 -10   3   0      348.16      366.89      6.00 o
  -9   3   0       74.64       76.90      1.92 o
  -8   3   0      100.65      104.01      2.05 o
  -7   3   0      470.77      447.70      5.47 o
  -6   3   0      464.95      434.40      5.22 o
  -5   3   0       21.32       11.16      0.61 o
  -4   3   0       56.20       46.83      0.96 o
  -3   3   0       34.64       41.21      0.88 o
  -2   3   0      168.45      196.09      1.95 o
  -1   3   0      386.43      370.01      3.26 o
   0   3   0     1731.39     1835.89     15.38 o
   1   3   0     2051.22     2254.22     66.22 o
   2   3   0     2402.36     2455.00     71.99 o
   3   3   0     4897.76     5190.89     51.33 o
   4   3   0     2160.78     2203.10     21.68 o
   5   3   0     1591.49     1725.98     18.36 o
   6   3   0     1244.10     1338.22     13.38 o
   7   3   0        2.68        5.27      0.74 o
   8   3   0       80.57       69.15      1.79 o
   9   3   0       78.66       48.84      1.62 o
  10   3   0       13.40       11.08      1.13 o
  11   3   0      217.95      216.54      3.98 o
  12   3   0       35.69       35.25      2.00 o
  13   3   0       21.79       21.32      1.94 o
  14   3   0       11.58       11.67      1.90 o
  15   3   0        0.01       -2.30      2.30 o
  16   3   0       46.01       49.86      5.64 o
 -15   4   0        4.10        7.99      3.26 o
 -14   4   0        6.26        3.22      2.86 o
 -13   4   0        6.80        7.57      2.67 o
 -12   4   0        0.98       -1.27      1.43 o
 -11   4   0        1.69       -0.67      1.55 o
 -10   4   0       15.77       12.21      1.76 o
  -9   4   0       10.05        5.82      1.11 o
  -8   4   0       33.37       29.37      1.15 o
  -7   4   0      108.04      109.28      2.03 o
  -6   4   0      808.95      757.17      9.35 o
  -5   4   0        3.88        0.37      0.47 o
  -4   4   0      305.08      319.60      5.51 o
  -3   4   0       32.57       23.99      0.62 o
  -2   4   0       21.35       25.26      0.55 o
  -1   4   0      250.91      277.63      2.97 o
   0   4   0        1.39        2.09      0.20 o
   1   4   0     4463.71     4634.16     54.37 o
   2   4   0     6087.92     5994.22    175.58 o
   3   4   0     3348.26     3525.04     40.90 o
   4   4   0      644.41      714.58      7.26 o
   5   4   0     1146.64     1292.85     12.81 o
   6   4   0     1675.37     1886.58     20.06 o
   7   4   0      114.55      119.61      1.75 o
   8   4   0       44.66       42.20      1.29 o
   9   4   0      360.46      331.26      4.58 o
  10   4   0      113.71      105.02      2.42 o
  11   4   0      180.41      183.06      4.17 o
  12   4   0       19.41       17.60      1.65 o
  13   4   0        0.14       -2.40      2.40 o
  14   4   0       14.37       17.85      1.96 o
  15   4   0        1.86       -1.25      1.70 o
  16   4   0       20.28       17.57      3.05 o
 -14   5   0        7.84        5.35      3.07 o
 -13   5   0       17.87       20.56      3.29 o
 -12   5   0       55.20       57.08      4.70 o
 -11   5   0        4.06        2.68      1.41 o
 -10   5   0        4.40        1.07      1.25 o
  -9   5   0       17.87       15.96      1.25 o
  -8   5   0      217.51      183.45      3.28 o
  -7   5   0        9.33        3.84      0.92 o
  -6   5   0        8.52        3.73      0.73 o
  -5   5   0      191.62      185.68      2.30 o
  -4   5   0       71.07       66.33      1.15 o
  -3   5   0       53.69       59.17      1.28 o
  -2   5   0     1159.45     1185.71     11.24 o
  -1   5   0     1808.12     1878.32     18.74 o
   0   5   0       42.86       30.64      0.85 o
   1   5   0     4904.77     5443.49     63.01 o
   2   5   0     1951.62     2153.79     63.61 o
   3   5   0      597.48      590.05     18.38 o
   4   5   0       16.15       20.03      0.61 o
   5   5   0      493.21      546.61      5.64 o
   6   5   0      201.90      222.06      2.72 o
   7   5   0        0.11        1.95      0.38 o
   8   5   0     2405.79     2393.88     25.50 o
   9   5   0      182.48      193.80      3.47 o
  10   5   0        8.31        9.09      1.09 o
  11   5   0       22.14       22.56      1.58 o
  12   5   0      119.25      113.15      3.29 o
  13   5   0        5.85        5.58      1.55 o
  14   5   0        2.21       -1.53      1.53 o
  15   5   0        0.01       -0.52      1.67 o
  16   5   0        0.65       -0.67      1.94 o
 -14   6   0        0.54       -0.49      3.06 o
 -13   6   0        4.87        1.80      2.83 o
 -12   6   0       50.63       66.19      4.54 o
 -11   6   0        8.55       13.00      1.97 o
 -10   6   0        0.00       -1.48      1.52 o
  -9   6   0       73.09       63.87      2.41 o
  -8   6   0        3.50        2.28      0.90 o
  -7   6   0      104.44       98.25      3.47 o
  -6   6   0        0.20       -0.69      0.69 o
  -5   6   0       73.84       71.74      1.44 o
  -4   6   0      160.62      148.03      2.17 o
  -3   6   0     2393.71     2473.65     23.23 o
  -2   6   0     1162.72     1187.90     11.32 o
  -1   6   0      668.27      736.27      7.55 o
   0   6   0       64.52       63.62      0.92 o
   1   6   0     1172.67     1376.38     15.97 o
   2   6   0     1649.97     1891.78     56.23 o
   3   6   0     2881.12     3277.87     96.47 o
   4   6   0       10.61       11.16      0.75 o
   5   6   0       77.67       86.50      1.38 o
   6   6   0      138.02      123.32      1.85 o
   7   6   0       18.54       16.60      0.82 o
   8   6   0        3.08        4.77      0.66 o
   9   6   0      383.96      390.90      5.89 o
  10   6   0        1.64        2.32      0.95 o
  11   6   0       31.75       36.75      1.82 o
  12   6   0       36.75       33.72      1.94 o
  13   6   0       16.13       11.90      1.60 o
  14   6   0        5.65        4.57      1.94 o
  15   6   0        6.40        3.81      1.79 o
  16   6   0        1.72       -2.04      2.14 o
 -13   7   0       12.29       12.81      3.20 o
 -12   7   0        3.85        2.47      2.07 o
 -11   7   0        2.04        2.53      1.79 o
 -10   7   0        1.45        0.99      1.64 o
  -9   7   0      164.35      171.42      4.33 o
  -8   7   0       59.98       58.44      2.33 o
  -7   7   0      405.20      406.24      5.77 o
  -6   7   0      169.85      178.30      2.84 o
  -5   7   0      105.77      105.10      1.95 o
  -4   7   0       48.35       39.70      1.45 o
  -3   7   0       92.96       79.25      1.31 o
  -2   7   0      294.13      350.20      3.65 o
  -1   7   0      378.56      399.25      4.02 o
   0   7   0      104.88      102.41      1.36 o
   1   7   0      593.11      669.25     11.06 o
   2   7   0      146.54      172.56      3.15 o
   3   7   0      729.45      740.02     23.23 o
   4   7   0     2195.39     2230.85     66.48 o
   5   7   0      658.21      683.83      8.10 o
   6   7   0       37.62       37.51      0.81 o
   7   7   0      141.36      131.66      2.04 o
   8   7   0       64.67       59.43      1.39 o
   9   7   0       80.72       82.11      1.94 o
  10   7   0        5.91        5.67      1.02 o
  11   7   0       25.99       32.70      1.72 o
  12   7   0       13.63       17.26      1.56 o
  13   7   0       41.46       45.54      2.30 o
  14   7   0       40.02       48.43      2.50 o
  15   7   0       10.05       10.43      2.99 o
  16   7   0        3.71        6.80      2.26 o
 -13   8   0        0.07       -2.85      4.31 o
 -12   8   0        8.51        8.06      2.24 o
 -11   8   0        9.97        9.68      2.12 o
 -10   8   0       82.94       87.25      3.55 o
  -9   8   0       52.17       52.12      2.53 o
  -8   8   0      149.72      150.70      3.53 o
  -7   8   0       35.00       37.88      1.60 o
  -6   8   0       19.64       15.58      1.13 o
  -5   8   0        0.09        0.44      0.77 o
  -4   8   0      507.68      466.25      6.16 o
  -3   8   0        0.42       -0.45      0.45 o
  -2   8   0       23.80       22.69      0.70 o
  -1   8   0        0.97        0.62      0.46 o
   0   8   0       34.37       34.73      0.89 o
   1   8   0       61.89       68.47      1.01 o
   2   8   0      125.32      130.75      1.83 o
   3   8   0     1304.29     1345.10     41.01 o
   4   8   0      423.57      406.18     13.90 o
   5   8   0        5.84        6.57      2.05 o
   6   8   0      244.98      236.68      3.59 o
   7   8   0       64.02       63.14      1.23 o
   8   8   0       74.64       69.85      1.45 o
   9   8   0       20.80       18.69      0.96 o
  10   8   0        0.69        0.04      0.88 o
  11   8   0       48.77       50.21      2.13 o
  12   8   0        4.86        4.68      1.30 o
  13   8   0        8.92        8.60      1.49 o
  14   8   0       10.09       11.11      2.01 o
  15   8   0        2.62        0.57      1.56 o
  16   8   0        1.41        0.64      1.91 o
 -12   9   0        0.02       -2.39      2.39 o
 -11   9   0        2.00        1.46      2.48 o
 -10   9   0       38.61       43.69      4.37 o
  -9   9   0       17.92       16.87      2.58 o
  -8   9   0       32.47       28.97      2.17 o
  -7   9   0        8.59        7.32      1.49 o
  -6   9   0       72.25       67.99      2.03 o
  -5   9   0        0.00       -0.82      0.82 o
  -4   9   0        4.98        4.89      0.83 o
  -3   9   0      144.26      131.25      2.76 o
  -2   9   0        1.64        0.63      0.65 o
  -1   9   0      502.27      506.06      5.63 o
   0   9   0       97.34       93.40      1.66 o
   1   9   0      258.90      241.62      3.03 o
   2   9   0        5.78        5.39      0.43 o
   3   9   0       24.81       23.37      2.69 o
   4   9   0       94.95      100.90      5.28 o
   5   9   0       51.29       54.25      4.31 o
   6   9   0       37.95       43.32      1.86 o
   7   9   0        8.47        7.45      0.53 o
   8   9   0      261.47      261.43      3.93 o
   9   9   0       77.06       82.54      2.60 o
  10   9   0       61.98       67.23      2.06 o
  11   9   0       35.89       38.97      1.82 o
  12   9   0        1.01       -0.34      1.12 o
  13   9   0       20.94       19.19      1.65 o
  14   9   0       27.79       28.65      2.00 o
  15   9   0        0.77       -1.21      1.54 o
 -11  10   0        0.05       -0.79      2.50 o
 -10  10   0       13.58       16.65      2.90 o
  -9  10   0       68.17       77.31      4.32 o
  -8  10   0        0.02       -1.46      1.46 o
  -7  10   0       49.00       47.99      3.37 o
  -6  10   0       40.76       46.62      2.03 o
  -5  10   0        7.70        6.34      1.13 o
  -4  10   0      155.07      139.69      3.08 o
  -3  10   0       38.78       34.34      1.57 o
  -2  10   0       51.75       49.79      2.83 o
  -1  10   0      503.04      519.71      6.89 o
   0  10   0      119.84      132.09      2.05 o
   1  10   0        1.81        1.63      0.46 o
   2  10   0      894.64      905.48     10.20 o
   3  10   0       22.76       15.19      2.66 o
   4  10   0      112.85      116.38      6.01 o
   5  10   0        0.01       -2.00      2.00 o
   6  10   0       48.39       52.35      4.78 o
   7  10   0      145.31      139.87      3.22 o
   8  10   0       19.33       19.46      1.22 o
   9  10   0       57.07       53.89      1.63 o
  10  10   0        7.88        6.70      0.97 o
  11  10   0        6.53        4.41      1.08 o
  12  10   0        6.51        5.69      1.28 o
  13  10   0        0.92        0.51      1.24 o
  14  10   0        3.06        1.46      1.37 o
  15  10   0        0.23        0.19      1.68 o
 -10  11   0        0.01       -4.44      4.44 o
  -9  11   0        1.53       -2.33      2.33 o
  -8  11   0        1.30        0.93      1.86 o
  -7  11   0       32.73       32.33      2.22 o
  -6  11   0        3.90        4.32      1.53 o
  -5  11   0        6.31        7.37      1.23 o
  -4  11   0      119.08      123.67      2.95 o
  -3  11   0       57.03       52.27      1.96 o
  -2  11   0       67.59       68.57      2.03 o
  -1  11   0       35.25       36.04      1.44 o
   0  11   0      331.40      317.04      4.09 o
   1  11   0      189.38      179.98      2.78 o
   2  11   0       56.96       45.08      1.47 o
   3  11   0       36.36       27.99      1.28 o
   4  11   0      125.12       97.74      5.96 o
   5  11   0      298.89      290.18     11.54 o
   6  11   0       63.62       74.96      5.23 o
   8  11   0       22.26       23.63      2.02 o
   9  11   0      239.90      230.24      4.32 o
  10  11   0       39.53       32.90      1.98 o
  11  11   0        1.11        1.32      1.31 o
  12  11   0        0.05        1.37      1.08 o
  13  11   0        0.23       -0.95      2.84 o
  14  11   0        2.65        8.57      1.94 o
  -9  12   0        4.91        2.81      2.70 o
  -8  12   0       36.61       38.46      3.29 o
  -7  12   0        0.38       -0.41      1.60 o
  -6  12   0        1.27       -1.16      1.49 o
  -5  12   0       93.81       96.88      2.85 o
  -4  12   0        3.96        1.45      1.12 o
  -3  12   0        9.96       11.60      1.23 o
  -2  12   0       15.81       16.17      1.24 o
  -1  12   0       19.23       17.04      1.15 o
   0  12   0       52.23       54.31      1.54 o
   1  12   0       17.63       16.43      0.87 o
   2  12   0       54.19       58.04      1.35 o
   3  12   0        4.17        1.01      0.48 o
   4  12   0        6.41        4.26      2.38 o
   5  12   0       35.76       35.81      4.00 o
   6  12   0      118.33      104.64      6.67 o
   8  12   0       44.36       34.91      1.48 o
   9  12   0      135.35      128.09      3.42 o
  10  12   0        0.33        5.39      1.70 o
  11  12   0       33.32       42.68      2.27 o
  12  12   0       12.63       13.77      1.84 o
  13  12   0        4.74        5.55      2.60 o
  14  12   0        2.93        2.90      2.26 o
  -8  13   0       11.72       15.08      4.05 o
  -7  13   0       20.31       18.74      2.21 o
  -6  13   0       10.25       10.49      2.03 o
  -5  13   0       18.75       18.59      1.85 o
  -4  13   0       35.69       34.93      1.80 o
  -3  13   0       62.46       69.77      2.87 o
  -2  13   0       46.66       54.76      2.10 o
  -1  13   0       18.49       22.86      1.33 o
   0  13   0       46.93       51.29      1.78 o
   1  13   0        3.06        1.77      0.62 o
   2  13   0       92.43       99.11      1.89 o
   3  13   0       19.96       20.66      1.02 o
   4  13   0        1.38       -0.27      0.95 o
   5  13   0        1.74       -1.84      2.66 o
   6  13   0       26.16       18.89      3.56 o
   9  13   0        2.65        2.13      1.01 o
  10  13   0        0.63       -0.57      1.48 o
  11  13   0        2.98        4.47      1.50 o
  12  13   0       31.50       37.78      2.61 o
  13  13   0        2.34        3.73      1.54 o
  -7  14   0        1.44        3.38      2.16 o
  -6  14   0        1.48        2.28      1.71 o
  -5  14   0        0.24        0.03      2.10 o
  -4  14   0       28.86       37.54      1.95 o
  -3  14   0       12.60        9.25      1.36 o
  -2  14   0       14.75       13.26      1.36 o
  -1  14   0        0.10       -0.96      0.96 o
   0  14   0       38.32       45.64      1.81 o
   1  14   0        2.09        1.55      0.86 o
   2  14   0       33.12       34.55      1.50 o
   3  14   0       31.88       30.50      1.44 o
   4  14   0      111.23      102.92      3.72 o
   5  14   0        3.48       -2.19      2.80 o
   6  14   0        0.24       -2.94      2.94 o
   9  14   0       28.44       27.57      2.53 o
  10  14   0        0.10       -0.59      1.48 o
  11  14   0        0.31       -0.92      1.67 o
  12  14   0        2.53        1.86      1.96 o
  -5  15   0        5.55        6.84      2.07 o
  -4  15   0       24.40       32.39      2.18 o
  -3  15   0        3.82        2.66      1.29 o
  -2  15   0        4.00        1.98      1.22 o
  -1  15   0       16.33       14.26      1.35 o
   0  15   0        0.44       -0.76      0.97 o
   1  15   0        0.04       -1.07      1.07 o
   2  15   0       10.96        9.35      1.74 o
   3  15   0        2.38        1.30      2.52 o
   4  15   0        1.27       -0.83      0.83 o
   5  15   0        8.56        7.99      0.90 o
   9  15   0        1.46        2.70      0.98 o
  10  15   0       29.23       26.17      2.33 o
  11  15   0       31.42       24.36      2.50 o
  -3  16   0        5.45        4.42      1.76 o
  -2  16   0        8.91        7.60      1.39 o
  -1  16   0        4.16        2.07      1.21 o
   0  16   0        0.71       -1.23      1.23 o
   1  16   0        1.73       -1.14      1.14 o
   2  16   0       36.22       36.41      1.94 o
   3  16   0        8.77        4.26      1.55 o
   4  16   0        0.20       -0.57      1.29 o
   5  16   0        7.02        3.54      0.98 o
  -1  17   0        5.31        5.91      3.76 o
   0  17   0        0.50       -1.36      1.38 o
   1  17   0        0.15        0.23      1.28 o
   2  17   0        0.01       -1.28      1.28 o
   3  17   0       55.31       63.18      3.75 o
   4  17   0        2.90        4.04      2.05 o
   5  17   0       39.59       35.81      2.73 o
   6  17   0        2.05        0.87      1.27 o
  -6 -17   1        0.20        0.35      1.39 o
  -5 -17   1        0.02       -1.55      1.55 o
  -4 -17   1       17.71       18.76      1.64 o
  -3 -17   1       20.89       16.61      2.31 o
  -2 -17   1        0.08        1.74      1.42 o
  -1 -17   1        3.56        2.69      2.79 o
   0 -17   1        5.21        5.51      1.82 o
  -9 -16   1        6.03        6.69      1.70 o
  -8 -16   1       45.83       39.20      2.71 o
  -7 -16   1        6.71        3.16      1.39 o
  -6 -16   1        8.49        8.29      1.58 o
  -5 -16   1        1.36        1.25      1.41 o
  -4 -16   1       55.79       64.01      3.58 o
  -3 -16   1        0.00       -1.22      1.22 o
  -2 -16   1        0.52       -1.15      1.15 o
  -1 -16   1        5.87        8.60      1.44 o
   0 -16   1        0.03        0.66      1.73 o
   1 -16   1        7.30        8.03      1.33 o
   2 -16   1       12.42       14.95      3.08 o
   3 -16   1        4.11        3.08      2.80 o
 -11 -15   1        8.49        5.54      2.10 o
 -10 -15   1       23.36       26.46      2.45 o
  -9 -15   1        1.37        2.14      1.55 o
  -8 -15   1        0.28        0.38      1.12 o
  -7 -15   1        6.95        7.54      1.06 o
  -6 -15   1        0.93       -0.10      0.87 o
  -5 -15   1       62.37       60.77      3.22 o
  -4 -15   1        0.57        1.88      1.41 o
  -3 -15   1       56.68       65.36      2.94 o
  -2 -15   1       51.08       54.57      2.01 o
  -1 -15   1       12.60       13.10      1.81 o
   0 -15   1        0.31       -0.05      1.09 o
   1 -15   1       23.19       24.37      2.46 o
   2 -15   1        9.64       13.10      1.41 o
   3 -15   1       25.49       29.39      1.99 o
   4 -15   1       28.16       36.56      2.66 o
   5 -15   1        1.11        0.44      1.84 o
 -12 -14   1        1.79        2.14      2.03 o
 -11 -14   1       24.53       23.98      2.64 o
 -10 -14   1       10.12        9.92      2.03 o
  -9 -14   1        0.42        0.47      1.46 o
  -8 -14   1       52.21       55.45      2.16 o
  -7 -14   1        3.54       -0.47      1.23 o
  -6 -14   1      117.16      113.46      4.58 o
  -5 -14   1        8.27       10.82      1.03 o
  -4 -14   1        0.13        0.15      0.84 o
  -3 -14   1       20.14       20.69      1.40 o
  -2 -14   1        1.74       -0.85      1.05 o
  -1 -14   1        2.76        3.61      0.81 o
   0 -14   1        0.07       -0.51      1.15 o
   1 -14   1       69.34       72.97      3.07 o
   2 -14   1       33.03       39.80      1.82 o
   3 -14   1        0.26        0.77      1.65 o
   4 -14   1       50.13       54.43      2.66 o
   5 -14   1        8.99       14.20      1.90 o
   6 -14   1       11.19        9.07      2.19 o
   7 -14   1        3.75        4.62      3.49 o
 -13 -13   1        1.55        0.91      1.56 o
 -12 -13   1        4.80        4.49      1.51 o
 -11 -13   1       14.17       12.08      3.51 o
 -10 -13   1        5.73        5.35      1.79 o
  -9 -13   1       10.03        9.38      1.26 o
  -8 -13   1       37.38       35.39      1.80 o
  -7 -13   1      120.75      112.58      2.94 o
  -6 -13   1       45.75       40.99      2.19 o
  -5 -13   1        9.62        8.96      0.85 o
  -4 -13   1       14.73       11.66      0.94 o
  -3 -13   1        1.16        0.13      0.64 o
  -2 -13   1       79.92       80.44      1.75 o
  -1 -13   1       50.07       60.38      1.84 o
   0 -13   1        0.71       -0.17      0.79 o
   1 -13   1      117.41      122.42      3.38 o
   2 -13   1       80.53       89.00      2.73 o
   3 -13   1       13.47       15.43      1.36 o
   4 -13   1        0.67        0.17      1.18 o
   5 -13   1        7.07        5.77      1.57 o
   6 -13   1        2.62        3.50      1.61 o
   7 -13   1       10.59        9.84      1.98 o
   8 -13   1        5.28        4.26      3.75 o
 -14 -12   1        7.10        7.23      2.54 o
 -13 -12   1        0.12       -1.42      1.58 o
 -12 -12   1        7.21        9.75      1.68 o
 -11 -12   1        1.56        0.45      1.44 o
 -10 -12   1        0.00       -0.99      1.13 o
  -9 -12   1       84.41       84.95      2.22 o
  -8 -12   1        9.93        9.91      1.08 o
  -7 -12   1       29.55       28.34      2.10 o
  -5 -12   1       16.44       14.11      3.23 o
  -4 -12   1       75.12       71.86      1.58 o
  -3 -12   1      150.91      152.70      2.38 o
  -2 -12   1        3.73        4.00      0.64 o
  -1 -12   1      131.08      143.21      3.32 o
   0 -12   1       42.93       37.91      1.57 o
   1 -12   1        0.17       -0.34      0.83 o
   2 -12   1       32.26       32.26      1.52 o
   3 -12   1        1.65        3.63      1.24 o
   4 -12   1        3.74        3.64      1.16 o
   5 -12   1        5.46        3.01      1.40 o
   6 -12   1        0.55       -0.85      2.00 o
   7 -12   1        5.46        8.27      1.78 o
   8 -12   1        2.09        0.94      2.45 o
   9 -12   1        1.82       -3.60      3.60 o
 -14 -11   1        2.09        2.36      2.80 o
 -13 -11   1        1.09       -1.26      1.53 o
 -12 -11   1        4.01        6.28      1.21 o
 -11 -11   1        7.96        6.36      1.12 o
 -10 -11   1       65.02       57.88      1.96 o
  -9 -11   1        0.83        0.58      0.86 o
  -8 -11   1        0.74        0.18      0.71 o
  -7 -11   1        1.48        1.36      0.61 o
  -5 -11   1       27.43       22.05      3.39 o
  -4 -11   1       12.20       11.68      1.24 o
  -3 -11   1       37.03       37.65      0.92 o
  -2 -11   1       12.15        7.82      0.70 o
  -1 -11   1       60.81       68.52      2.03 o
   0 -11   1      324.41      321.33      4.57 o
   1 -11   1       24.03       22.18      1.06 o
   2 -11   1        0.28       -0.68      0.86 o
   3 -11   1       39.89       39.61      2.34 o
   4 -11   1        8.47        9.97      1.20 o
   5 -11   1       88.39       89.45      2.62 o
   6 -11   1       16.21       14.02      1.71 o
   7 -11   1        0.81        0.06      1.50 o
   8 -11   1       21.99       19.03      2.68 o
   9 -11   1       39.25       45.71      3.54 o
  10 -11   1        3.10       -2.51      2.51 o
 -15 -10   1        1.88        1.45      1.85 o
 -14 -10   1        2.04        1.13      1.43 o
 -13 -10   1        0.76        0.58      1.82 o
 -12 -10   1       45.75       50.89      2.48 o
 -11 -10   1      106.57      122.14      3.02 o
 -10 -10   1        3.77        3.78      0.97 o
  -9 -10   1       77.35       82.25      1.88 o
  -8 -10   1       39.12       38.62      1.29 o
  -7 -10   1        6.87       13.81      0.62 o
  -6 -10   1       15.23       18.80      1.17 o
  -5 -10   1       21.58       18.73      2.83 o
  -4 -10   1       12.67       13.74      0.83 o
  -3 -10   1       41.17       45.66      1.24 o
  -2 -10   1      488.70      463.51      5.46 o
  -1 -10   1      137.35      131.80      1.99 o
   0 -10   1       15.43       13.59      0.80 o
   1 -10   1       24.26       24.18      0.93 o
   2 -10   1        0.62        1.12      0.94 o
   3 -10   1      354.40      348.85      5.68 o
   4 -10   1        3.87        3.82      1.11 o
   5 -10   1       22.26       27.42      1.49 o
   6 -10   1       60.08       58.79      2.71 o
   7 -10   1       34.61       32.78      2.20 o
   8 -10   1        0.34       -1.90      1.90 o
   9 -10   1        9.81        4.63      2.46 o
  10 -10   1        3.05        7.26      3.65 o
  11 -10   1        1.40       -0.12      2.57 o
 -15  -9   1       18.41       20.10      2.94 o
 -14  -9   1        0.62       -0.34      1.39 o
 -13  -9   1        2.46        1.43      1.40 o
 -12  -9   1        0.25       -1.82      1.82 o
 -11  -9   1       10.92       14.35      1.33 o
 -10  -9   1        1.11        1.89      0.93 o
  -9  -9   1       72.24       77.53      1.84 o
  -8  -9   1        5.62        4.43      0.67 o
  -7  -9   1        2.02        4.90      0.56 o
  -6  -9   1      680.78      658.17      8.85 o
  -5  -9   1      165.27      161.40      3.21 o
  -4  -9   1       93.23       90.90      1.68 o
  -3  -9   1        4.35        2.22      0.49 o
  -2  -9   1        1.18        4.15      0.41 o
  -1  -9   1      362.35      361.06      4.36 o
   0  -9   1      265.56      275.84      3.59 o
   1  -9   1      292.00      282.28      3.71 o
   2  -9   1        0.61        0.99      0.61 o
   3  -9   1      132.16      123.51      2.68 o
   4  -9   1       78.10      101.14      2.51 o
   5  -9   1      297.41      300.94      5.18 o
   6  -9   1       43.95       39.67      1.83 o
   7  -9   1       55.57       49.37      2.47 o
   8  -9   1        0.03       -1.43      1.43 o
   9  -9   1       53.66       58.20      3.55 o
  10  -9   1        8.95        4.97      2.45 o
  11  -9   1        0.07        2.19      2.43 o
  12  -9   1        0.06        0.79      2.65 o
 -16  -8   1        8.39        8.29      2.28 o
 -15  -8   1       20.33       25.76      2.16 o
 -14  -8   1        3.19        5.07      1.72 o
 -13  -8   1        0.01       -1.27      1.27 o
 -12  -8   1       28.91       24.75      1.73 o
 -11  -8   1       28.08       33.84      2.03 o
 -10  -8   1       61.74       64.62      2.14 o
  -9  -8   1       32.81       28.45      1.21 o
  -8  -8   1      157.65      153.76      2.67 o
  -7  -8   1       52.75       39.46      1.12 o
  -6  -8   1      866.05      926.91     11.16 o
  -5  -8   1       34.95       39.78      0.99 o
  -4  -8   1       20.94       22.74      0.89 o
  -3  -8   1     1086.09     1128.70     13.22 o
  -2  -8   1      108.52      103.94      1.61 o
  -1  -8   1      286.69      279.96      3.42 o
   0  -8   1        1.39        2.95      0.97 o
   1  -8   1      995.97     1021.53     15.09 o
   2  -8   1      389.25      372.34      4.18 o
   3  -8   1      715.59      703.14     10.22 o
   4  -8   1       56.95       46.78      1.55 o
   5  -8   1        7.54        4.45      0.87 o
   6  -8   1        2.53        3.27      1.09 o
   7  -8   1        2.50        0.76      1.11 o
   8  -8   1        7.42        3.70      1.36 o
   9  -8   1       74.77       71.86      3.19 o
  10  -8   1       39.58       39.44      2.69 o
  11  -8   1        2.63       -0.33      1.90 o
  12  -8   1        2.11        2.18      3.08 o
  13  -8   1        1.73       -1.06      4.41 o
 -16  -7   1       10.03       13.07      2.93 o
 -15  -7   1        0.00        1.19      1.66 o
 -14  -7   1        4.31        4.83      1.63 o
 -13  -7   1        3.23       -0.53      2.18 o
 -12  -7   1        8.93        7.86      1.44 o
 -11  -7   1       10.10        9.66      1.29 o
 -10  -7   1      173.23      168.34      3.64 o
  -9  -7   1      189.22      188.66      3.29 o
  -8  -7   1       94.56       89.19      2.10 o
  -7  -7   1     1162.51     1216.12     14.64 o
  -6  -7   1      566.14      579.98      7.14 o
  -5  -7   1      981.16     1015.08     12.93 o
  -4  -7   1       16.16       12.96      0.50 o
  -3  -7   1      117.84      142.50      2.19 o
  -2  -7   1       13.83       14.38      0.80 o
  -1  -7   1     1015.24     1108.99     12.32 o
   0  -7   1      796.51      777.80      8.12 o
   1  -7   1      837.75      834.24      8.58 o
   2  -7   1       94.10       83.88      1.22 o
   3  -7   1      779.46      770.41      8.54 o
   4  -7   1       81.86       84.39      1.48 o
   5  -7   1      131.06      151.41      2.44 o
   6  -7   1      831.93      808.73      9.39 o
   7  -7   1      238.93      219.37      3.65 o
   8  -7   1        0.80       -0.75      1.11 o
   9  -7   1        6.73        6.92      1.68 o
  10  -7   1       62.87       66.56      3.78 o
  11  -7   1        1.39        3.34      1.84 o
  12  -7   1        9.49       11.49      3.08 o
  13  -7   1        0.23       -1.33      2.91 o
 -16  -6   1       34.57       44.81      3.36 o
 -15  -6   1        0.87       -1.49      1.61 o
 -14  -6   1       12.69       15.26      1.87 o
 -13  -6   1       50.18       48.39      2.39 o
 -12  -6   1        0.01       -1.10      1.48 o
 -11  -6   1       13.19       11.67      1.88 o
 -10  -6   1       67.14       73.89      2.34 o
  -9  -6   1      103.84      102.19      2.77 o
  -8  -6   1        0.09       -0.02      0.57 o
  -7  -6   1      107.91      104.91      1.83 o
  -6  -6   1      757.11      746.73      9.10 o
  -5  -6   1      618.12      655.23      7.12 o
  -4  -6   1      796.75      866.18     10.20 o
  -3  -6   1      127.18      170.94      2.23 o
  -2  -6   1      105.11      108.40      1.53 o
  -1  -6   1        6.57       10.00      0.56 o
   0  -6   1      108.85      107.40      1.38 o
   1  -6   1       24.29       16.91      0.52 o
   2  -6   1      594.56      622.68      5.81 o
   3  -6   1        1.26        1.12      0.55 o
   4  -6   1      317.58      350.66      4.63 o
   5  -6   1       53.77       52.94      1.28 o
   6  -6   1      232.62      220.76      3.19 o
   7  -6   1      216.26      198.27      3.20 o
   8  -6   1       99.13      101.46      3.05 o
   9  -6   1        0.38       -0.39      1.13 o
  10  -6   1       56.87       54.37      5.24 o
  11  -6   1       21.96       22.46      2.16 o
  12  -6   1        0.30       -0.99      1.86 o
  13  -6   1        0.66       -2.67      2.67 o
  14  -6   1        3.93        3.30      3.12 o
 -16  -5   1       37.06       41.39      4.90 o
 -15  -5   1        6.25        8.36      1.89 o
 -14  -5   1       13.40       11.34      2.39 o
 -13  -5   1       87.53       89.47      3.19 o
 -12  -5   1       15.06       12.14      1.55 o
 -11  -5   1        0.26       -1.09      1.09 o
 -10  -5   1       71.64       74.97      2.39 o
  -9  -5   1      217.00      201.34      3.69 o
  -8  -5   1      404.52      413.30      4.86 o
  -7  -5   1       50.30       47.50      1.47 o
  -6  -5   1      465.99      477.37      5.45 o
  -5  -5   1     1362.02     1400.81     16.68 o
  -4  -5   1     1465.27     1570.25     19.77 o
  -3  -5   1     2211.70     2580.86     29.75 o
  -2  -5   1      396.99      407.22      4.89 o
  -1  -5   1      194.47      202.86      2.50 o
   0  -5   1     3422.23     3591.02     33.40 o
   1  -5   1      403.87      304.94      3.30 o
   2  -5   1      333.14      268.18      2.68 o
   3  -5   1      519.60      571.89      5.43 o
   4  -5   1      405.77      404.09      4.32 o
   5  -5   1      195.48      217.75      2.61 o
   6  -5   1      513.36      534.69      5.95 o
   7  -5   1        0.03        0.63      0.73 o
   8  -5   1      357.51      337.11      4.98 o
   9  -5   1       48.14       39.63      2.24 o
  10  -5   1       85.99      100.18      2.90 o
  11  -5   1       45.29       43.44      3.85 o
  12  -5   1        1.92        1.30      1.80 o
  13  -5   1       35.99       33.55      3.36 o
  14  -5   1        7.54        8.95      3.16 o
 -16  -4   1        4.45        4.64      2.83 o
 -15  -4   1        1.15       -1.68      1.68 o
 -14  -4   1       26.51       30.56      2.21 o
 -13  -4   1      134.70      140.58      4.01 o
 -12  -4   1       37.64       37.83      2.07 o
 -11  -4   1       60.95       59.54      2.51 o
 -10  -4   1       10.40        8.19      0.99 o
  -9  -4   1      685.34      646.38      9.00 o
  -8  -4   1       26.18       26.68      0.87 o
  -7  -4   1       18.76       21.08      0.69 o
  -6  -4   1       41.83       45.00      0.95 o
  -5  -4   1      167.33      201.16      2.23 o
  -4  -4   1     1225.08     1448.24     15.74 o
  -3  -4   1      219.78      207.06      2.62 o
  -2  -4   1     2590.82     2811.65     30.20 o
  -1  -4   1      360.78      382.52      4.60 o
   0  -4   1     7230.74     7685.55     71.69 o
   1  -4   1      572.16      560.23      5.81 o
   2  -4   1     4070.21     4478.24     37.56 o
   3  -4   1     1495.13     1534.33     13.75 o
   4  -4   1      185.21      180.97      2.18 o
   5  -4   1       97.70      113.39      2.07 o
   6  -4   1      231.24      238.24      3.25 o
   7  -4   1      874.31      800.29      8.60 o
   8  -4   1       16.61       16.48      1.13 o
   9  -4   1       15.55        8.45      1.26 o
  10  -4   1        0.05       -0.98      1.11 o
  11  -4   1       14.43       10.36      1.49 o
  12  -4   1       14.28       11.19      1.68 o
  13  -4   1       32.80       39.94      3.56 o
  14  -4   1        0.01       -2.78      2.78 o
  15  -4   1       17.47       19.09      3.51 o
 -16  -3   1        0.16       -0.85      2.71 o
 -15  -3   1        4.72        1.26      2.50 o
 -14  -3   1        0.32       -1.60      1.60 o
 -13  -3   1       16.22       15.27      1.80 o
 -12  -3   1       47.66       49.46      2.79 o
 -11  -3   1       66.15       62.61      2.20 o
 -10  -3   1       17.02       16.22      1.24 o
  -9  -3   1      430.09      442.82      5.83 o
  -8  -3   1      356.72      379.55      4.29 o
  -7  -3   1       56.06       49.43      1.05 o
  -6  -3   1      267.55      297.84      3.30 o
  -5  -3   1      323.31      330.79      3.79 o
  -4  -3   1      586.16      533.84      5.42 o
  -3  -3   1      142.76      100.63      1.02 o
  -2  -3   1     1374.33     1417.52     15.13 o
  -1  -3   1     7021.64     7515.17     74.68 o
   0  -3   1     1143.86     1180.06     10.47 o
   1  -3   1      287.00      292.27      2.74 o
   2  -3   1     5408.40     5589.15     47.00 o
   3  -3   1       37.81       48.74      0.79 o
   4  -3   1      796.24      833.28      8.08 o
   5  -3   1      293.30      296.77      3.44 o
   6  -3   1      224.85      242.19      3.24 o
   7  -3   1      268.70      260.29      3.56 o
   8  -3   1      145.79      154.45      2.58 o
   9  -3   1        5.94        0.65      0.89 o
  10  -3   1        2.46       -1.12      1.12 o
  11  -3   1        8.55        5.72      1.34 o
  12  -3   1        0.41       -1.55      1.55 o
  13  -3   1        3.61        0.65      1.86 o
  14  -3   1       15.63       18.38      2.40 o
  15  -3   1       36.32       49.13      4.05 o
 -16  -2   1        0.16       -0.75      2.78 o
 -15  -2   1       19.98       23.79      3.07 o
 -14  -2   1        4.71        3.11      2.30 o
 -13  -2   1        6.72        2.37      1.63 o
 -12  -2   1        0.04       -1.13      1.13 o
 -11  -2   1       32.62       41.36      1.76 o
 -10  -2   1      223.20      214.23      3.52 o
  -9  -2   1      229.10      214.64      3.36 o
  -8  -2   1      171.15      158.43      3.06 o
  -7  -2   1       50.88       58.53      1.19 o
  -6  -2   1     1224.23     1293.48     12.97 o
  -5  -2   1     1102.04     1285.31     12.09 o
  -4  -2   1      489.41      473.40      4.89 o
  -3  -2   1      802.06      929.87      8.75 o
  -2  -2   1    19235.54    20851.66    236.69 o
  -1  -2   1     1371.43     1479.33     11.94 o
   0  -2   1    11159.97    11482.20     95.82 o
   1  -2   1      484.77      539.52      4.44 o
   2  -2   1     1557.05     1547.71     12.51 o
   3  -2   1      600.24      669.99      6.84 o
   4  -2   1       70.92       38.13      0.87 o
   5  -2   1      464.78      448.85      5.22 o
   6  -2   1      299.51      338.42      4.19 o
   7  -2   1      134.20      131.29      2.21 o
   8  -2   1      149.51      150.62      2.50 o
   9  -2   1        0.99        1.31      0.84 o
  10  -2   1       31.76       30.74      1.48 o
  11  -2   1      160.03      152.99      3.50 o
  12  -2   1        2.37       -1.52      1.52 o
  13  -2   1        5.36        1.93      1.83 o
  14  -2   1       21.66       17.47      2.36 o
  15  -2   1       16.58       19.35      3.14 o
 -16  -1   1        2.67       12.02      4.86 o
 -15  -1   1        8.50        6.33      2.77 o
 -14  -1   1        2.36       -0.76      2.28 o
 -13  -1   1       16.86       13.48      1.69 o
 -12  -1   1      140.36      162.87      3.62 o
 -11  -1   1        4.08        5.02      1.20 o
 -10  -1   1      186.78      172.65      3.07 o
  -9  -1   1      103.03      103.14      2.38 o
  -8  -1   1      891.54      864.20      9.09 o
  -7  -1   1      392.37      369.36      4.17 o
  -6  -1   1     1508.59     1587.92     14.97 o
  -5  -1   1     2010.37     2390.39     22.27 o
  -4  -1   1     2754.39     3095.21     28.66 o
  -3  -1   1    15199.35    16020.60    140.08 o
  -2  -1   1      209.74      205.26      1.93 o
  -1  -1   1      633.63      737.43      8.05 o
   0  -1   1      219.88      210.41      3.53 o
   1  -1   1     1012.26     1053.40      8.93 o
   2  -1   1     7095.72     7152.97     57.34 o
   3  -1   1     2966.86     3077.33     25.66 o
   4  -1   1     2043.82     2006.19     17.77 o
   5  -1   1      306.47      277.43      3.17 o
   6  -1   1      241.02      259.33      3.31 o
   7  -1   1       32.45       37.38      1.17 o
   8  -1   1     1862.28     1828.98     33.91 o
   9  -1   1      564.03      574.19      7.48 o
  10  -1   1      154.75      144.67      2.83 o
  11  -1   1      164.47      172.72      3.32 o
  12  -1   1       36.73       41.73      3.28 o
  13  -1   1        0.05       -1.64      1.64 o
  14  -1   1        0.23       -0.38      1.89 o
  15  -1   1        2.60        2.75      2.25 o
  16  -1   1        1.27        5.15      3.02 o
 -16   0   1       26.56       28.68      5.30 o
 -15   0   1       23.47       33.05      3.38 o
 -14   0   1        0.10        0.59      1.88 o
 -13   0   1       40.81       38.48      2.44 o
 -12   0   1      298.44      302.94      5.39 o
 -11   0   1       16.46        9.80      1.33 o
 -10   0   1       42.10       37.40      1.47 o
  -9   0   1       49.31       61.17      1.77 o
  -8   0   1      471.52      461.70      5.22 o
  -7   0   1      118.98      144.64      2.08 o
  -6   0   1      178.56      194.81      2.42 o
  -5   0   1      207.83      207.28      2.57 o
  -4   0   1     1553.42     1687.67     16.73 o
  -3   0   1      954.66      984.04      8.76 o
  -2   0   1     2264.15     2388.92     20.96 o
  -1   0   1     3546.87     3674.97     71.91 o
   0   0   1      973.40      620.23     17.08 o
   1   0   1     4633.89     4641.57     73.69 o
   2   0   1     1825.17     1918.34     16.17 o
   3   0   1     2890.07     2984.56     26.10 o
   4   0   1      315.81      293.77      3.19 o
   5   0   1     3072.96     3151.36     31.00 o
   6   0   1      179.43      177.74      2.41 o
   7   0   1      136.68      146.00      2.04 o
   8   0   1     2081.48     2077.42     20.96 o
   9   0   1       16.33       12.90      1.01 o
  10   0   1      164.49      157.82      2.93 o
  11   0   1        1.83       -0.65      0.94 o
  12   0   1       26.50       23.82      1.67 o
  13   0   1        6.58        3.95      1.82 o
  14   0   1       27.58       34.64      3.54 o
  15   0   1       21.91       25.03      3.43 o
  16   0   1       14.84       28.67      4.89 o
 -16   1   1        1.17        9.92      3.06 o
 -15   1   1       97.04      130.27      5.75 o
 -14   1   1        8.75       11.74      2.41 o
 -13   1   1       77.24       86.11      5.28 o
 -12   1   1      115.32      140.35      8.01 o
 -11   1   1        4.64        4.06      1.06 o
 -10   1   1       10.01       11.11      1.07 o
  -9   1   1       53.21       51.07      1.69 o
  -8   1   1        3.14        1.41      0.71 o
  -7   1   1      912.62      878.33      9.85 o
  -6   1   1       19.46       13.69      0.66 o
  -5   1   1     2124.89     2270.85     22.63 o
  -4   1   1      121.19      132.31      1.58 o
  -3   1   1      486.25      472.29      4.14 o
  -2   1   1    14053.60    14549.35    121.43 o
  -1   1   1     1559.49     1639.39     14.60 o
   0   1   1      147.02      140.09      1.76 o
   1   1   1     3548.69     3680.21     43.88 o
   2   1   1     8326.08     8444.17     71.45 o
   3   1   1     2166.17     2204.03     19.31 o
   4   1   1       51.64       35.20      0.67 o
   5   1   1      158.98      185.56      2.06 o
   6   1   1        6.04        2.41      0.72 o
   7   1   1      138.30      153.09      2.07 o
   8   1   1      820.28      828.00      8.72 o
   9   1   1      117.43      107.83      2.22 o
  10   1   1        3.55        2.45      0.95 o
  11   1   1       39.51       33.63      1.65 o
  12   1   1        6.56        4.34      1.27 o
  13   1   1       12.40        5.79      1.49 o
  14   1   1       22.19       17.54      2.61 o
  15   1   1        0.91        3.37      3.93 o
  16   1   1        1.83        4.91      2.84 o
 -15   2   1       22.72       22.94      2.66 o
 -14   2   1        0.87       -1.99      1.99 o
 -13   2   1       56.74       61.06      5.21 o
 -12   2   1       79.23       66.27      3.16 o
 -11   2   1        0.20        1.29      1.19 o
 -10   2   1      213.29      222.56      3.77 o
  -9   2   1       13.74       21.48      1.17 o
  -8   2   1      627.60      658.13      7.71 o
  -7   2   1     1021.65      998.09     11.15 o
  -6   2   1       89.43      116.03      1.92 o
  -5   2   1     1240.00     1250.63     13.60 o
  -4   2   1       69.63      102.46      1.44 o
  -3   2   1      229.07      231.33      3.53 o
  -2   2   1      620.53      645.94      5.80 o
  -1   2   1    22448.18    22750.46    420.66 o
   0   2   1     2666.85     2722.32     35.11 o
   1   2   1     3973.49     4123.67     59.42 o
   2   2   1     6618.50     6973.85     58.97 o
   3   2   1     8153.20     8345.65     74.12 o
   4   2   1     5847.26     6130.58     60.69 o
   5   2   1       40.44       54.09      0.88 o
   6   2   1        3.17       -0.43      0.43 o
   7   2   1       84.02       90.05      1.44 o
   8   2   1       14.13       18.10      0.74 o
   9   2   1        5.18       -0.64      0.64 o
  10   2   1        1.99       -0.74      0.74 o
  11   2   1        4.95        4.83      1.12 o
  12   2   1        1.07        0.52      1.13 o
  13   2   1       90.69      102.48      3.54 o
  14   2   1       30.16       31.81      2.91 o
  15   2   1        0.59       -3.04      3.04 o
  16   2   1        3.57        1.38      2.73 o
 -15   3   1       16.90       22.54      3.44 o
 -14   3   1        8.23        1.95      2.07 o
 -13   3   1        8.27        5.45      2.01 o
 -12   3   1       17.08       14.61      1.71 o
 -11   3   1        1.69        0.50      1.36 o
 -10   3   1      390.31      382.90      6.19 o
  -9   3   1      263.93      260.87      4.06 o
  -8   3   1       75.66       79.29      1.80 o
  -7   3   1      388.45      387.95      4.85 o
  -6   3   1      961.44      935.54     10.43 o
  -5   3   1      365.97      325.14      3.71 o
  -4   3   1      238.13      228.58      3.86 o
  -3   3   1       76.86       89.73      1.19 o
  -2   3   1       56.22       43.96      0.70 o
  -1   3   1     1487.64     1528.54     14.24 o
   0   3   1       20.36       27.82      0.37 o
   1   3   1      203.76      223.80      7.23 o
   2   3   1       93.77      117.94      1.80 o
   3   3   1     5361.34     5748.52     53.92 o
   4   3   1     2238.11     2312.21     21.56 o
   5   3   1      836.72      824.30      8.93 o
   6   3   1      551.45      590.79      6.11 o
   7   3   1      385.42      391.57      4.28 o
   8   3   1        0.75       -0.46      0.46 o
   9   3   1       44.34       30.02      1.08 o
  10   3   1       84.85       69.72      2.09 o
  11   3   1      101.29       93.39      2.53 o
  12   3   1        0.76       -1.26      1.26 o
  13   3   1       98.83      113.21      3.64 o
  14   3   1       12.57       16.37      1.94 o
  15   3   1        3.39       -1.10      2.26 o
  16   3   1       13.90       17.54      3.10 o
 -15   4   1        0.57       -0.76      3.06 o
 -14   4   1       21.07       25.84      3.33 o
 -13   4   1        4.23        2.20      2.53 o
 -12   4   1       44.51       46.18      3.58 o
 -11   4   1       57.93       60.11      2.42 o
 -10   4   1      147.68      145.17      3.37 o
  -9   4   1      586.87      571.74      8.41 o
  -8   4   1       93.31       82.96      1.86 o
  -7   4   1       68.10       58.59      1.54 o
  -6   4   1      172.19      157.75      2.64 o
  -5   4   1      498.20      520.15      6.06 o
  -4   4   1      356.19      370.27      3.85 o
  -3   4   1       80.70       84.69      1.21 o
  -2   4   1      147.46      165.06      1.82 o
  -1   4   1     1064.73     1148.03     11.54 o
   0   4   1      860.65      892.44      7.47 o
   1   4   1      408.44      410.58      5.66 o
   2   4   1     3358.70     3360.75     98.38 o
   3   4   1     1512.83     1684.29     19.62 o
   4   4   1       63.59       79.65      1.24 o
   5   4   1     1059.52     1078.58     10.19 o
   6   4   1     1642.51     1645.33     17.55 o
   7   4   1      310.91      284.23      5.29 o
   8   4   1       69.26       70.68      1.67 o
   9   4   1      718.50      720.67      8.20 o
  10   4   1      255.42      269.81      4.39 o
  11   4   1      296.22      281.02      5.57 o
  12   4   1        1.48        0.86      1.32 o
  13   4   1        0.23       -1.41      1.41 o
  14   4   1        3.50        0.57      1.51 o
  15   4   1        4.12        1.94      1.75 o
  16   4   1        9.63        9.54      2.86 o
 -14   5   1       22.30       27.07      3.54 o
 -13   5   1        6.03        2.36      2.67 o
 -12   5   1        3.69        4.79      1.86 o
 -11   5   1       38.16       45.32      2.16 o
 -10   5   1       55.81       59.67      2.33 o
  -9   5   1      213.24      209.77      4.04 o
  -8   5   1       45.48       50.17      1.76 o
  -7   5   1      193.22      183.60      3.15 o
  -6   5   1      297.02      277.83      3.73 o
  -5   5   1       46.43       49.72      1.20 o
  -4   5   1      189.32      159.23      1.98 o
  -3   5   1      382.05      373.92      3.66 o
  -2   5   1      117.54      127.03      1.53 o
  -1   5   1      519.83      462.93      4.83 o
   0   5   1     4263.53     4494.24     45.54 o
   1   5   1      153.81      137.37      1.78 o
   2   5   1      123.86      146.39      5.44 o
   3   5   1      260.69      262.03      8.90 o
   4   5   1       26.06       25.19      0.62 o
   5   5   1      267.39      257.01      2.79 o
   6   5   1     1516.31     1569.98     16.06 o
   7   5   1       23.27       24.24      0.72 o
   8   5   1      158.95      146.17      2.17 o
   9   5   1      847.47      896.56     12.58 o
  10   5   1      130.77      123.83      3.73 o
  11   5   1      153.78      138.52      3.47 o
  12   5   1       59.98       62.12      2.62 o
  13   5   1        2.12        0.38      2.44 o
  14   5   1        1.11       -1.40      1.40 o
  15   5   1        6.95        6.15      1.77 o
  16   5   1       10.51        5.24      2.10 o
 -14   6   1       12.55       13.77      3.34 o
 -13   6   1       20.18       25.58      7.61 o
 -12   6   1       54.88       61.31      3.07 o
 -11   6   1        7.38       11.12      1.94 o
 -10   6   1        2.46        0.84      1.57 o
  -9   6   1       25.62       19.78      1.51 o
  -8   6   1      154.71      139.93      2.86 o
  -7   6   1     1614.59     1568.00     18.74 o
  -6   6   1      235.41      234.00      3.80 o
  -5   6   1        3.82        6.60      0.58 o
  -4   6   1      424.96      384.72      4.09 o
  -3   6   1     1871.17     1873.04     17.69 o
  -2   6   1      817.92      903.76      8.71 o
  -1   6   1      899.89      938.33      9.54 o
   0   6   1       86.80       74.72      1.12 o
   1   6   1     3000.29     3304.62     38.06 o
   2   6   1      166.64      165.56      6.22 o
   3   6   1      138.30      118.42      4.92 o
   4   6   1       59.28       55.27      3.23 o
   5   6   1      963.79      994.23     13.22 o
   6   6   1     2840.59     3015.24     33.05 o
   7   6   1      670.32      660.35      8.16 o
   8   6   1      217.60      190.42      3.61 o
   9   6   1     1045.43     1027.43     16.92 o
  10   6   1        3.63        6.55      1.04 o
  11   6   1       13.72       17.68      1.38 o
  12   6   1       20.82       17.44      1.57 o
  13   6   1        7.93        5.96      1.51 o
  14   6   1        1.99       -1.51      1.51 o
  15   6   1       17.19       17.98      2.29 o
  16   6   1        6.84        6.35      4.62 o
 -13   7   1        5.33        2.07      2.96 o
 -12   7   1       14.42       11.57      2.24 o
 -11   7   1        7.23        7.58      1.93 o
 -10   7   1        4.11        5.91      1.76 o
  -9   7   1       37.08       34.51      2.15 o
  -8   7   1       58.67       62.03      2.51 o
  -7   7   1      190.08      181.09      3.43 o
  -6   7   1       18.13       20.31      1.07 o
  -5   7   1       35.78       35.09      1.17 o
  -4   7   1     1208.09     1194.85     11.72 o
  -3   7   1       24.27       17.75      0.83 o
  -2   7   1      168.46      191.72      2.22 o
  -1   7   1        0.11       -0.39      0.39 o
   0   7   1      529.23      582.23      6.13 o
   1   7   1        6.57       14.16      0.51 o
   2   7   1       11.27       11.92      1.70 o
   3   7   1      423.07      463.78     15.17 o
   4   7   1       26.83       32.06      2.83 o
   5   7   1      360.39      358.88      5.06 o
   6   7   1       12.11       13.82      1.31 o
   7   7   1        0.32       -0.45      0.45 o
   8   7   1       13.71       14.06      0.81 o
   9   7   1      268.49      273.14      5.14 o
  10   7   1       20.57       19.97      1.60 o
  11   7   1      133.39      140.71      4.62 o
  12   7   1      142.57      143.26      3.60 o
  13   7   1       10.27        8.78      1.54 o
  14   7   1       21.40       19.17      1.89 o
  15   7   1        0.59       -0.08      1.54 o
  16   7   1        3.19       -0.12      2.05 o
 -13   8   1        5.01       10.51      4.76 o
 -12   8   1        4.81        6.03      2.19 o
 -11   8   1       46.81       51.02      2.88 o
 -10   8   1        4.02        3.32      2.78 o
  -9   8   1       85.06       98.21      3.48 o
  -8   8   1      120.08      136.42      2.96 o
  -7   8   1      105.41      111.03      2.93 o
  -6   8   1       39.98       38.35      2.09 o
  -5   8   1      105.16       94.77      2.09 o
  -4   8   1      142.18      138.86      2.28 o
  -3   8   1        1.93       -0.53      0.53 o
  -2   8   1      159.97      151.04      2.25 o
  -1   8   1      137.61      136.18      1.67 o
   0   8   1      196.33      219.33      2.80 o
   1   8   1      126.65      142.83      1.87 o
   2   8   1     1904.11     2014.17     23.28 o
   3   8   1      283.94      240.50      9.05 o
   4   8   1      103.32       83.58      4.69 o
   5   8   1       98.77       88.08      4.92 o
   6   8   1       75.15       74.46      1.47 o
   7   8   1        6.35        6.94      0.49 o
   8   8   1       49.02       47.34      1.18 o
   9   8   1      174.36      184.42      3.14 o
  10   8   1        0.28        1.49      0.79 o
  11   8   1      244.45      258.16      4.99 o
  12   8   1      247.12      250.20      6.72 o
  13   8   1       23.98       23.74      1.77 o
  14   8   1       14.90       13.51      1.71 o
  15   8   1        0.96        0.74      1.54 o
  16   8   1        3.86        0.90      2.01 o
 -12   9   1        0.58       -1.70      2.51 o
 -11   9   1       25.40       30.24      3.22 o
 -10   9   1        9.45       11.53      2.58 o
  -9   9   1      105.50      120.67      5.65 o
  -8   9   1        0.01       -1.27      1.27 o
  -7   9   1        2.41       -0.97      0.97 o
  -6   9   1        4.64        5.04      1.00 o
  -5   9   1       26.98       22.75      1.19 o
  -4   9   1       18.60       14.54      0.98 o
  -3   9   1       72.24       59.53      2.03 o
  -2   9   1       86.31       72.12      1.68 o
  -1   9   1      212.75      207.35      2.89 o
   0   9   1       32.03       39.04      1.19 o
   1   9   1      109.57      114.19      1.64 o
   2   9   1      135.37      138.35      1.96 o
   3   9   1       22.51       26.01      2.78 o
   4   9   1      130.65      147.05      6.76 o
   5   9   1      196.47      180.52      7.80 o
   6   9   1       15.62       11.31      2.47 o
   7   9   1      149.19      152.81      2.55 o
   8   9   1        0.52       -0.49      0.49 o
   9   9   1       61.71       63.27      1.63 o
  10   9   1        0.07       -0.27      0.82 o
  11   9   1       16.33       19.18      1.92 o
  12   9   1       51.22       44.82      2.19 o
  13   9   1        0.87        1.36      1.28 o
  14   9   1       11.84       10.71      1.60 o
  15   9   1        4.84        6.83      1.69 o
 -11  10   1        4.63        1.55      2.56 o
 -10  10   1       15.30       14.26      3.50 o
  -9  10   1       13.45       11.06      2.61 o
  -8  10   1       11.33        7.63      1.77 o
  -7  10   1       47.67       46.85      2.44 o
  -6  10   1       43.83       41.01      1.89 o
  -5  10   1       35.63       35.14      1.65 o
  -4  10   1        0.02        1.40      0.91 o
  -3  10   1       93.68       79.17      2.19 o
  -2  10   1      439.52      418.93      5.79 o
  -1  10   1      229.91      220.25      3.37 o
   0  10   1       71.45       61.80      1.38 o
   1  10   1        2.31        4.81      0.50 o
   2  10   1      139.62      172.42      2.78 o
   3  10   1       18.11       17.83      2.52 o
   4  10   1      369.86      382.04     13.69 o
   5  10   1       17.14       15.41      2.87 o
   6  10   1      622.92      572.66     19.46 o
   7  10   1      338.27      329.90     12.70 o
   8  10   1       33.77       35.71      1.06 o
   9  10   1       96.50       91.92      1.90 o
  10  10   1       15.12       14.68      1.21 o
  11  10   1        7.29        5.26      1.09 o
  12  10   1        4.88        4.43      1.19 o
  13  10   1       15.80       15.21      2.31 o
  14  10   1        2.59        4.39      1.42 o
  15  10   1       13.04       13.50      2.06 o
 -10  11   1        1.28        0.44      2.91 o
  -9  11   1        0.04       -2.33      2.33 o
  -8  11   1       16.20       17.03      2.77 o
  -7  11   1        9.86        8.70      1.76 o
  -6  11   1      105.44       98.56      2.87 o
  -5  11   1       67.99       70.16      2.34 o
  -4  11   1       50.80       59.06      2.13 o
  -3  11   1      165.66      185.68      3.63 o
  -2  11   1       68.02       77.46      2.20 o
  -1  11   1        8.72        5.07      0.80 o
   0  11   1       12.88       12.10      0.81 o
   1  11   1      171.80      158.63      2.13 o
   2  11   1      168.74      124.22      1.84 o
   3  11   1       71.90       39.06      3.96 o
   4  11   1       31.46       25.82      3.18 o
   5  11   1        1.50       -1.44      2.31 o
   6  11   1        3.32        4.99      2.71 o
   7  11   1        0.04        0.45      2.47 o
   8  11   1       13.50       10.44      0.84 o
   9  11   1        0.89       -0.33      0.78 o
  10  11   1      126.03      129.51      2.99 o
  11  11   1       11.55       12.56      1.15 o
  12  11   1        1.58        3.27      1.37 o
  13  11   1       16.62       21.91      1.58 o
  14  11   1       24.10       29.28      2.42 o
  15  11   1       15.21       16.14      3.18 o
  -9  12   1       10.43        5.21      4.91 o
  -8  12   1       10.13        9.67      2.59 o
  -7  12   1        8.04       12.96      2.23 o
  -6  12   1      123.08      145.10      4.13 o
  -5  12   1        6.10        5.85      1.45 o
  -4  12   1       15.45       12.79      1.35 o
  -3  12   1        0.13       -0.97      0.97 o
  -2  12   1       10.38        8.47      1.08 o
  -1  12   1      112.81      108.43      2.70 o
   0  12   1        5.16        3.98      0.75 o
   1  12   1      218.88      203.24      3.10 o
   2  12   1       10.32        6.56      0.90 o
   3  12   1       16.50        8.32      2.76 o
   4  12   1       33.47       34.25      3.93 o
   5  12   1       68.44       73.08      5.58 o
   6  12   1        1.09        1.48      2.66 o
   7  12   1       27.97       21.84      3.46 o
   9  12   1        6.28        7.08      1.02 o
  10  12   1       26.93       27.90      2.11 o
  11  12   1       27.28       28.85      4.22 o
  12  12   1        1.26        2.22      1.43 o
  13  12   1        2.29        0.97      1.51 o
  14  12   1       13.19       13.31      2.05 o
  -8  13   1       27.66       28.01      4.59 o
  -7  13   1        7.11        6.96      1.96 o
  -6  13   1        3.04        4.75      1.81 o
  -5  13   1        7.75        6.81      1.40 o
  -4  13   1       66.71       64.69      3.08 o
  -3  13   1       48.16       50.70      2.06 o
  -2  13   1        0.84       -0.98      1.01 o
  -1  13   1        9.08       11.23      1.10 o
   0  13   1        9.67        7.57      0.96 o
   1  13   1       57.39       49.26      1.46 o
   2  13   1        4.79        1.85      0.54 o
   3  13   1       16.82       22.52      1.60 o
   4  13   1       45.73       45.35      4.57 o
   5  13   1       21.91       21.96      3.79 o
   6  13   1       83.00       90.41      6.53 o
   7  13   1       17.85       11.26      3.63 o
   9  13   1       35.33       33.77      2.17 o
  10  13   1       73.04       83.78      2.75 o
  11  13   1        0.00        1.65      1.58 o
  12  13   1       12.52       13.53      1.78 o
  13  13   1        0.09       -1.39      1.39 o
  -7  14   1        0.58        4.60      2.28 o
  -6  14   1       11.62        7.46      1.84 o
  -5  14   1        8.20       10.68      1.75 o
  -4  14   1        5.28        7.91      1.39 o
  -3  14   1       57.05       61.66      2.37 o
  -2  14   1        0.22       -0.29      1.08 o
  -1  14   1      112.40      117.61      2.83 o
   0  14   1        9.89       10.77      1.07 o
   1  14   1       10.39       11.44      1.01 o
   2  14   1        1.81        0.10      0.80 o
   3  14   1        1.26       -0.94      1.73 o
   4  14   1        2.80       -1.72      2.10 o
   5  14   1       18.44       20.99      3.58 o
   6  14   1       32.85       32.44      4.55 o
   7  14   1       69.70       57.69      5.68 o
   9  14   1       21.68       20.09      1.77 o
  10  14   1       69.77       67.59      3.37 o
  11  14   1        1.54        0.16      1.58 o
  12  14   1       32.62       28.25      2.71 o
  -6  15   1        0.30        0.30      2.08 o
  -5  15   1       24.89       22.49      4.75 o
  -4  15   1        0.49       -1.27      1.27 o
  -3  15   1        5.17        2.78      1.27 o
  -2  15   1        0.00       -1.14      1.14 o
  -1  15   1       71.80       81.30      2.49 o
   0  15   1       14.36       14.26      1.25 o
   1  15   1       15.41       14.90      2.03 o
   2  15   1       41.93       38.11      2.16 o
   3  15   1        8.81        8.85      1.34 o
   4  15   1        2.30        0.15      1.33 o
   5  15   1        8.03        6.60      3.32 o
   6  15   1       24.62       24.05      4.29 o
   7  15   1        5.09       -3.35      3.35 o
  10  15   1        8.96        2.94      1.46 o
  11  15   1        5.41        3.84      1.77 o
  -4  16   1       12.09       10.62      2.12 o
  -3  16   1        6.77        5.39      1.56 o
  -2  16   1        1.00       -0.75      1.83 o
  -1  16   1        2.49        0.50      1.16 o
   0  16   1        4.20        1.28      1.35 o
   1  16   1        0.05       -1.20      1.20 o
   2  16   1       34.63       34.02      1.88 o
   3  16   1        0.32       -2.61      2.61 o
   4  16   1       89.59       89.46      3.42 o
   5  16   1        7.37        6.99      1.35 o
   6  16   1        0.13       -3.42      3.42 o
  -1  17   1        0.78       -1.34      1.73 o
   0  17   1        2.73        0.83      1.39 o
   1  17   1       11.52       11.97      1.56 o
   2  17   1       23.02       19.19      1.63 o
   3  17   1       16.36       14.03      1.87 o
   4  17   1       19.42       19.78      3.02 o
   5  17   1       22.99       23.20      2.24 o
  -4 -17   2        1.16        2.29      1.91 o
  -3 -17   2        0.09        0.55      1.35 o
  -2 -17   2       21.45       23.83      2.20 o
  -8 -16   2        4.42        5.65      1.79 o
  -7 -16   2        7.23        3.13      1.67 o
  -6 -16   2        3.67        3.89      1.65 o
  -5 -16   2        7.08        2.14      1.70 o
  -4 -16   2       55.71       44.67      3.30 o
  -3 -16   2        7.95        6.86      1.50 o
  -2 -16   2        3.05        4.66      1.68 o
  -1 -16   2        9.52        8.99      1.67 o
   0 -16   2       53.59       64.57      3.25 o
   1 -16   2        0.71        1.78      1.38 o
   2 -16   2        0.70        1.57      1.61 o
 -10 -15   2        5.76        4.05      2.03 o
  -9 -15   2        9.75       10.04      2.07 o
  -8 -15   2        3.77        2.43      1.67 o
  -7 -15   2        3.19        2.00      1.60 o
  -6 -15   2       16.09       10.67      1.84 o
  -5 -15   2        0.79        1.48      1.53 o
  -4 -15   2        4.22        3.57      1.25 o
  -3 -15   2       11.60       10.70      1.54 o
  -2 -15   2       52.34       52.50      2.15 o
  -1 -15   2        2.98        2.32      1.15 o
   0 -15   2       12.75       13.12      1.33 o
   1 -15   2        6.12        5.42      1.26 o
   2 -15   2        3.01        2.00      1.24 o
   3 -15   2       41.77       44.42      2.37 o
   4 -15   2       10.41       12.37      2.13 o
   5 -15   2        2.48        3.05      2.02 o
 -11 -14   2       23.46       25.56      2.90 o
 -10 -14   2        1.48        5.11      2.00 o
  -9 -14   2       54.54       56.02      3.58 o
  -8 -14   2       28.26       26.93      2.59 o
  -7 -14   2        8.09        8.96      1.21 o
  -6 -14   2        3.22        1.22      1.06 o
  -5 -14   2       60.86       58.13      2.36 o
  -4 -14   2      283.53      320.66     10.97 o
  -3 -14   2        0.91        1.98      1.23 o
  -2 -14   2       38.53       46.05      2.10 o
  -1 -14   2       12.06       15.83      1.23 o
   0 -14   2        6.69        5.61      0.98 o
   1 -14   2        2.61        2.10      1.12 o
   2 -14   2       29.37       30.11      1.69 o
   3 -14   2       44.34       46.94      2.56 o
   4 -14   2        1.02        2.37      1.55 o
   5 -14   2       83.49      108.69      3.74 o
   6 -14   2        4.31        4.10      2.13 o
 -12 -13   2        0.63       -1.70      1.70 o
 -11 -13   2        0.04       -1.42      1.42 o
 -10 -13   2       10.43       11.02      1.67 o
  -9 -13   2        2.59        1.34      1.72 o
  -8 -13   2       10.14       11.96      1.37 o
  -7 -13   2        0.09       -0.96      1.01 o
  -6 -13   2      145.55      155.47      3.91 o
  -5 -13   2        2.60        2.31      0.80 o
  -4 -13   2       37.64       34.14      1.52 o
  -3 -13   2       16.67       19.92      0.97 o
  -2 -13   2       68.60       64.03      1.88 o
  -1 -13   2        9.28        7.67      1.01 o
   0 -13   2      180.71      189.70      3.68 o
   1 -13   2       26.22       27.19      1.53 o
   2 -13   2       72.49       77.42      3.04 o
   3 -13   2        7.42        7.53      1.56 o
   4 -13   2        2.85        2.26      1.49 o
   5 -13   2        7.95        6.69      1.69 o
   6 -13   2       18.19       18.68      2.06 o
   7 -13   2        5.78        6.07      1.96 o
   8 -13   2        0.68        0.90      3.68 o
 -13 -12   2        0.90        0.98      1.70 o
 -12 -12   2       10.88        9.24      1.76 o
 -11 -12   2        1.07       -0.86      1.38 o
 -10 -12   2        3.52        3.19      1.37 o
  -9 -12   2       87.67       90.30      2.95 o
  -8 -12   2       21.15       17.74      1.15 o
  -7 -12   2      156.97      149.99      3.06 o
  -6 -12   2        2.71        5.64      0.79 o
  -5 -12   2        0.61       -0.44      0.67 o
  -4 -12   2       11.07       10.80      0.73 o
  -3 -12   2       24.22       28.16      1.10 o
  -2 -12   2       28.60       25.15      1.06 o
  -1 -12   2       15.64       11.29      0.88 o
   0 -12   2       11.25       15.02      1.14 o
   1 -12   2      302.31      309.68      4.68 o
   2 -12   2       50.71       54.77      2.05 o
   3 -12   2       18.70       20.48      1.41 o
   4 -12   2        6.44        4.70      1.24 o
   5 -12   2        6.98        6.02      1.68 o
   6 -12   2        5.30        2.20      1.60 o
   7 -12   2        2.78        1.59      1.67 o
   8 -12   2        4.49        5.37      2.64 o
   9 -12   2        1.11       -3.60      3.75 o
 -14 -11   2        0.08       -2.19      2.19 o
 -13 -11   2        0.56       -0.89      1.28 o
 -12 -11   2        1.51        1.11      1.21 o
 -11 -11   2        0.01       -0.08      1.74 o
 -10 -11   2       40.05       52.02      1.98 o
  -9 -11   2       70.73       84.34      2.04 o
  -8 -11   2        0.54       -0.03      0.70 o
  -7 -11   2       24.83       30.16      1.18 o
  -6 -11   2      104.73      101.00      1.89 o
  -5 -11   2      184.22      197.37      3.06 o
  -4 -11   2        6.32        8.45      0.65 o
  -3 -11   2       21.56       20.80      0.88 o
  -2 -11   2       94.03      108.56      1.99 o
  -1 -11   2       40.13       38.35      1.32 o
   0 -11   2      118.99      116.26      2.26 o
   1 -11   2      192.76      181.17      3.99 o
   2 -11   2       12.57       14.50      1.04 o
   3 -11   2       63.26       61.63      2.12 o
   4 -11   2       16.39       14.39      1.41 o
   5 -11   2       20.76       19.65      1.99 o
   6 -11   2        9.85        8.95      1.63 o
   7 -11   2        1.41       -0.11      1.54 o
   8 -11   2       55.16       77.49      5.09 o
   9 -11   2        5.53        4.52      3.52 o
  10 -11   2        0.01        1.15      4.03 o
 -15 -10   2        0.26       -2.12      2.45 o
 -14 -10   2        0.08        0.90      1.48 o
 -13 -10   2        0.98       -1.03      1.26 o
 -12 -10   2       10.72       12.29      1.76 o
 -11 -10   2       17.08       11.08      1.33 o
 -10 -10   2        0.94       -0.99      0.99 o
  -9 -10   2        0.19       -0.65      0.78 o
  -8 -10   2      112.59      112.83      2.20 o
  -7 -10   2       14.49       11.63      0.82 o
  -6 -10   2       23.02       23.82      0.82 o
  -5 -10   2       63.16       58.97      1.23 o
  -4 -10   2      202.85      207.92      2.95 o
  -3 -10   2      322.92      316.52      3.89 o
  -2 -10   2       50.98       52.79      1.20 o
  -1 -10   2       42.94       35.30      1.22 o
   0 -10   2       94.31       93.21      1.91 o
   1 -10   2       61.27       52.82      1.58 o
   2 -10   2        6.48        3.93      0.81 o
   3 -10   2      117.29      109.16      2.65 o
   4 -10   2        7.79        7.89      1.22 o
   5 -10   2        0.01        2.26      1.09 o
   6 -10   2       18.35       12.45      1.68 o
   7 -10   2       11.62       12.34      1.76 o
   8 -10   2       79.09       91.59      4.10 o
   9 -10   2        5.16        4.72      2.56 o
  10 -10   2       23.10       20.92      3.06 o
  11 -10   2       21.34       20.07      3.18 o
 -15  -9   2        1.96        2.27      1.91 o
 -14  -9   2       19.25       26.33      2.01 o
 -13  -9   2        0.54       -0.65      1.56 o
 -12  -9   2       63.38       80.10      2.78 o
 -11  -9   2        0.70        0.39      1.15 o
 -10  -9   2       27.33       27.22      1.49 o
  -9  -9   2       92.32       89.92      2.76 o
  -8  -9   2        1.66       -0.66      0.67 o
  -7  -9   2      121.33      106.57      2.05 o
  -6  -9   2      232.79      236.71      3.22 o
  -5  -9   2       31.15       29.78      0.94 o
  -4  -9   2      214.01      223.85      3.73 o
  -3  -9   2      263.08      257.15      3.22 o
  -2  -9   2       84.68       78.11      1.40 o
  -1  -9   2     1377.59     1383.00     15.79 o
   0  -9   2      419.88      406.37      4.99 o
   1  -9   2      178.98      180.50      2.92 o
   2  -9   2       27.59       18.32      0.86 o
   3  -9   2        8.60        5.49      0.96 o
   4  -9   2     1567.00     1522.23     21.12 o
   5  -9   2      113.95      116.67      2.87 o
   6  -9   2       36.95       36.58      2.04 o
   7  -9   2       30.15       28.30      1.99 o
   8  -9   2        1.54        0.57      1.54 o
   9  -9   2        4.58        6.01      2.36 o
  10  -9   2        0.61       -2.07      2.25 o
  11  -9   2        0.66        3.66      2.50 o
  12  -9   2        2.63       -2.60      2.60 o
 -15  -8   2       10.41       16.40      2.00 o
 -14  -8   2       17.01       22.63      2.28 o
 -13  -8   2       49.85       48.35      3.13 o
 -12  -8   2        0.67       -1.68      1.68 o
 -11  -8   2        5.35        1.68      1.18 o
 -10  -8   2        8.31        7.41      1.28 o
  -9  -8   2       44.68       44.83      1.57 o
  -8  -8   2       19.89       22.24      1.05 o
  -7  -8   2      480.84      473.24      6.06 o
  -6  -8   2      313.58      280.79      3.91 o
  -5  -8   2      109.57      108.83      1.70 o
  -4  -8   2       70.53       85.01      1.39 o
  -3  -8   2       70.20       73.15      1.16 o
  -2  -8   2      597.99      628.04      7.20 o
  -1  -8   2      682.20      638.37      7.36 o
   0  -8   2       72.13       66.45      1.32 o
   1  -8   2     1126.72     1075.21     11.02 o
   2  -8   2     2559.76     2713.94     28.12 o
   3  -8   2      129.37      135.24      2.06 o
   4  -8   2       32.12       34.30      1.33 o
   5  -8   2       26.38       29.87      1.24 o
   6  -8   2       76.17       73.96      2.03 o
   7  -8   2       27.94       25.01      1.55 o
   8  -8   2       12.81        8.07      1.46 o
   9  -8   2        3.56        0.51      1.68 o
  10  -8   2        8.43        2.19      1.91 o
  11  -8   2        4.18        2.14      2.00 o
  12  -8   2        8.15        7.73      2.74 o
 -16  -7   2       23.39       26.82      3.86 o
 -15  -7   2       20.03       26.66      2.24 o
 -14  -7   2       22.81       30.78      2.21 o
 -13  -7   2        0.95       -1.38      1.38 o
 -12  -7   2        0.43       -1.46      1.46 o
 -11  -7   2       60.33       54.09      2.31 o
 -10  -7   2       29.03       31.44      1.59 o
  -9  -7   2       87.63       93.39      3.03 o
  -8  -7   2       35.90       40.06      1.47 o
  -7  -7   2      191.18      176.48      2.84 o
  -6  -7   2      286.64      298.23      3.96 o
  -5  -7   2      483.54      501.73      6.22 o
  -4  -7   2       26.63       32.10      0.74 o
  -3  -7   2       22.83       15.48      0.52 o
  -2  -7   2      102.04      122.72      1.71 o
  -1  -7   2      233.94      195.48      2.51 o
   0  -7   2      699.37      684.80      6.64 o
   1  -7   2       82.71      108.31      1.56 o
   2  -7   2     1270.95     1231.56     11.81 o
   3  -7   2       49.51       51.46      1.09 o
   4  -7   2      217.88      223.08      2.88 o
   5  -7   2      595.90      558.25      6.68 o
   6  -7   2        9.18        4.28      0.86 o
   7  -7   2       96.91       75.82      2.43 o
   8  -7   2       54.40       51.53      2.17 o
   9  -7   2       12.49        6.10      1.88 o
  10  -7   2        0.72       -1.63      1.63 o
  11  -7   2        6.46        3.96      1.92 o
  12  -7   2        3.75        4.97      2.93 o
  13  -7   2        9.51       14.02      3.32 o
 -16  -6   2       35.20       37.49      3.19 o
 -15  -6   2        1.82        4.94      2.11 o
 -14  -6   2       31.95       29.89      2.29 o
 -13  -6   2       44.53       48.12      2.61 o
 -12  -6   2       30.65       29.96      1.87 o
 -11  -6   2      269.99      287.44      5.64 o
 -10  -6   2       21.94       19.61      1.51 o
  -9  -6   2       83.69       77.24      2.00 o
  -8  -6   2      159.62      157.52      2.86 o
  -7  -6   2      119.63      125.11      2.11 o
  -6  -6   2      448.79      445.27      5.68 o
  -5  -6   2      497.34      581.34      7.16 o
  -4  -6   2        1.08        1.83      0.33 o
  -3  -6   2     1285.93     1362.12     16.14 o
  -2  -6   2     4677.46     4834.46     52.85 o
  -1  -6   2      107.69       87.03      1.28 o
   0  -6   2      427.51      465.46      4.59 o
   1  -6   2        2.22        6.81      0.61 o
   2  -6   2       59.34       43.19      0.91 o
   3  -6   2        2.97        0.94      0.53 o
   4  -6   2        0.10        1.03      0.49 o
   5  -6   2       59.38       54.49      1.41 o
   6  -6   2        0.08       -0.65      0.65 o
   7  -6   2        1.03       -0.90      0.90 o
   8  -6   2      131.63      133.27      2.83 o
   9  -6   2       31.22       37.30      2.10 o
  10  -6   2        8.93        6.01      1.69 o
  11  -6   2        0.02       -1.89      1.89 o
  12  -6   2       20.38       18.04      2.32 o
  13  -6   2        0.14        0.09      2.84 o
  14  -6   2        7.77        4.13      4.09 o
 -16  -5   2       15.55       15.57      4.10 o
 -15  -5   2        2.25        1.64      1.77 o
 -14  -5   2        9.66        7.81      1.81 o
 -13  -5   2       27.09       26.72      2.07 o
 -12  -5   2       31.46       34.96      2.00 o
 -11  -5   2        0.99        0.71      1.23 o
 -10  -5   2       24.14       21.56      1.45 o
  -9  -5   2       19.93       14.62      1.05 o
  -8  -5   2      195.89      187.78      3.41 o
  -7  -5   2       15.78       14.60      0.73 o
  -6  -5   2        5.98        5.53      0.40 o
  -5  -5   2      305.58      300.47      3.56 o
  -4  -5   2        2.09        5.20      0.33 o
  -3  -5   2       14.22       19.88      0.63 o
  -2  -5   2       16.38        9.05      0.32 o
  -1  -5   2      247.29      266.13      4.31 o
   0  -5   2     2215.28     2418.16     36.96 o
   1  -5   2      573.79      597.69      6.30 o
   2  -5   2       67.12       82.69      1.18 o
   3  -5   2       14.01       19.38      0.54 o
   4  -5   2      134.20      138.99      1.82 o
   5  -5   2      339.04      339.20      3.73 o
   6  -5   2       89.75       85.86      1.64 o
   7  -5   2        3.80        3.84      0.76 o
   8  -5   2       12.30       11.15      1.13 o
   9  -5   2      197.00      196.35      3.93 o
  10  -5   2        0.33       -0.77      1.42 o
  11  -5   2        4.16        2.72      1.70 o
  12  -5   2       14.71       16.47      2.17 o
  13  -5   2       23.71       32.90      3.40 o
  14  -5   2        2.05        1.23      3.03 o
 -16  -4   2        8.73       13.22      4.19 o
 -15  -4   2       33.87       42.62      2.70 o
 -14  -4   2        1.54       -0.93      1.64 o
 -13  -4   2       10.77        9.12      1.69 o
 -12  -4   2       56.47       54.47      3.10 o
 -11  -4   2       79.09       65.63      2.56 o
 -10  -4   2       12.69       15.91      1.16 o
  -9  -4   2      126.77      132.62      2.67 o
  -8  -4   2       61.32       65.42      1.35 o
  -7  -4   2     1211.05     1209.66     12.21 o
  -6  -4   2     1328.69     1323.55     14.25 o
  -5  -4   2      624.42      635.92      6.98 o
  -4  -4   2     1563.56     1753.71     17.32 o
  -3  -4   2       87.76       88.96      1.11 o
  -2  -4   2      431.00      488.09      7.95 o
  -1  -4   2     1806.00     1968.43     18.42 o
   0  -4   2      533.88      488.42      5.06 o
   1  -4   2       59.01       36.17      0.72 o
   2  -4   2      554.60      666.83      6.13 o
   3  -4   2      900.30     1042.40      9.02 o
   4  -4   2      130.13      109.42      1.51 o
   5  -4   2     1324.32     1349.53     13.60 o
   6  -4   2       18.03       10.38      0.81 o
   7  -4   2      673.05      660.59      7.24 o
   8  -4   2      295.52      307.68      4.60 o
   9  -4   2        8.05        0.24      1.07 o
  10  -4   2        3.30        2.80      1.20 o
  11  -4   2        0.93       -1.26      1.26 o
  12  -4   2       54.62       55.07      2.48 o
  13  -4   2       14.63       16.68      2.93 o
  14  -4   2       23.21       32.26      3.66 o
  15  -4   2        0.05       -2.99      2.99 o
 -16  -3   2        3.04        0.07      2.83 o
 -15  -3   2        5.08        4.18      2.64 o
 -14  -3   2        6.54        9.34      1.89 o
 -13  -3   2       12.05       17.15      1.88 o
 -12  -3   2       65.84       69.23      2.82 o
 -11  -3   2        0.55        1.16      1.06 o
 -10  -3   2      284.23      300.18      4.92 o
  -9  -3   2        1.55       -0.38      0.76 o
  -8  -3   2       64.27       60.89      1.38 o
  -7  -3   2        5.70        8.51      0.60 o
  -6  -3   2       66.56       64.02      1.13 o
  -5  -3   2      499.66      586.64      6.85 o
  -4  -3   2       11.53        7.61      0.46 o
  -3  -3   2        7.96       10.63      0.35 o
  -2  -3   2      185.89      179.98      1.96 o
  -1  -3   2     1261.93     1349.97     14.63 o
   0  -3   2       48.60       35.20      0.58 o
   1  -3   2     2030.11     2085.59     18.47 o
   2  -3   2     6568.92     6736.19     59.43 o
   3  -3   2     5503.45     6060.72     50.85 o
   4  -3   2        1.11        2.16      0.34 o
   5  -3   2        3.01        1.49      0.38 o
   6  -3   2       29.59       35.77      1.17 o
   7  -3   2      666.89      630.66      6.90 o
   8  -3   2       32.07       30.86      1.17 o
   9  -3   2        3.09        0.64      0.99 o
  10  -3   2       85.50       94.76      2.73 o
  11  -3   2        1.23       -1.19      1.21 o
  12  -3   2        2.52       -1.60      1.60 o
  13  -3   2        5.91        5.17      2.40 o
  14  -3   2       53.69       53.71      3.77 o
  15  -3   2        1.01       -2.97      2.97 o
 -16  -2   2        0.01       -1.45      3.03 o
 -15  -2   2       10.86        5.71      2.73 o
 -14  -2   2        3.71        0.40      2.28 o
 -13  -2   2       70.10       73.92      3.21 o
 -12  -2   2        0.57        0.39      1.18 o
 -11  -2   2        0.86        0.28      1.07 o
 -10  -2   2     1029.49     1044.41     14.15 o
  -9  -2   2      630.89      601.69      7.66 o
  -8  -2   2        2.03        1.93      0.63 o
  -7  -2   2       67.00       87.37      1.49 o
  -6  -2   2       10.45       12.96      0.57 o
  -5  -2   2     2023.68     2027.76     18.93 o
  -4  -2   2      795.89      768.47      7.31 o
  -3  -2   2      193.09      233.42      2.52 o
  -2  -2   2      904.23     1050.32      9.84 o
  -1  -2   2     1526.57     1672.34     15.58 o
   0  -2   2    20265.09    20211.27    198.59 o
   1  -2   2       22.66       32.78      0.65 o
   2  -2   2        2.40        2.79      0.30 o
   3  -2   2     9585.67     9884.70     87.46 o
   4  -2   2      522.34      598.97      6.28 o
   5  -2   2        2.99        5.22      0.53 o
   6  -2   2        1.76       -0.50      0.50 o
   7  -2   2       73.25       56.35      1.46 o
   8  -2   2        5.69        6.37      0.78 o
   9  -2   2       64.07       59.41      1.87 o
  10  -2   2      164.50      149.12      3.34 o
  11  -2   2       25.68       21.76      1.60 o
  12  -2   2        6.66        3.47      1.64 o
  13  -2   2        1.19       -1.70      1.70 o
  14  -2   2       21.58       21.98      2.47 o
  15  -2   2        7.56        4.11      2.39 o
 -16  -1   2        0.44        0.76      2.79 o
 -15  -1   2       14.64        6.51      3.16 o
 -14  -1   2        4.40        7.30      2.50 o
 -13  -1   2      126.08      148.10      3.73 o
 -12  -1   2        0.56       -1.24      1.24 o
 -11  -1   2       53.76       39.70      1.82 o
 -10  -1   2        1.87       -0.76      0.87 o
  -9  -1   2        9.22        5.17      0.87 o
  -8  -1   2      269.24      260.57      3.26 o
  -7  -1   2      138.39      152.84      2.12 o
  -6  -1   2      915.95      952.87      9.18 o
  -5  -1   2        1.23        1.69      0.46 o
  -4  -1   2     6304.64     6853.12     63.40 o
  -3  -1   2      203.13      187.89      1.98 o
  -2  -1   2        0.49        1.38      0.21 o
  -1  -1   2     2992.39     3325.01     27.79 o
   0  -1   2      560.22      550.39      4.49 o
   1  -1   2      104.28      114.85      1.18 o
   2  -1   2     1895.97     1931.89     16.17 o
   3  -1   2      252.02      243.91      2.28 o
   4  -1   2       15.72       17.26      0.56 o
   5  -1   2      309.76      274.97      3.16 o
   6  -1   2      696.61      711.10      8.03 o
   7  -1   2     1559.52     1520.38     16.58 o
   8  -1   2       50.72       48.98      1.43 o
   9  -1   2       63.78       55.01      1.76 o
  10  -1   2      152.19      149.44      2.92 o
  11  -1   2       76.12       85.29      2.39 o
  12  -1   2       11.90       11.41      1.79 o
  13  -1   2        5.79        3.72      1.85 o
  14  -1   2        0.90       -0.05      1.91 o
  15  -1   2        2.07       -2.19      2.19 o
  16  -1   2       30.67       43.90      4.75 o
 -16   0   2        2.83        5.18      3.58 o
 -15   0   2       25.38       21.79      3.20 o
 -14   0   2        0.44       -1.84      1.84 o
 -13   0   2       65.82       82.28      3.47 o
 -12   0   2        1.05        1.94      1.33 o
 -11   0   2        5.03        3.13      1.21 o
 -10   0   2        0.15       -0.83      0.83 o
  -9   0   2       29.08       26.82      1.51 o
  -8   0   2        4.14        6.79      0.69 o
  -7   0   2     1298.88     1362.41     13.90 o
  -6   0   2      414.07      379.67      4.24 o
  -5   0   2     2686.77     2596.03     25.68 o
  -4   0   2     1632.80     1775.55     17.62 o
  -3   0   2      563.38      642.68      6.13 o
  -2   0   2     3386.31     3747.98     32.75 o
  -1   0   2     1446.36     1604.56     13.24 o
   0   0   2      128.95      157.02      1.50 o
   1   0   2       79.36       97.41      1.10 o
   2   0   2     7591.89     7722.72     67.78 o
   3   0   2       11.90       14.45      0.38 o
   4   0   2      173.56      218.56      2.44 o
   5   0   2      125.72      125.77      1.81 o
   6   0   2      527.11      461.99      5.38 o
   7   0   2      463.56      460.96      5.48 o
   8   0   2       23.85       20.16      1.00 o
   9   0   2      186.47      226.88      3.57 o
  10   0   2        7.96       10.27      1.03 o
  11   0   2       70.95       70.60      2.16 o
  12   0   2       12.10        6.27      1.40 o
  13   0   2       22.67       14.62      2.02 o
  14   0   2        2.32        3.45      1.89 o
  15   0   2        0.57       -0.16      2.58 o
  16   0   2        3.12        2.88      2.94 o
 -16   1   2        7.78       14.99      4.49 o
 -15   1   2       46.46       61.10      4.18 o
 -14   1   2        4.53        3.02      2.05 o
 -13   1   2        1.79        1.46      1.80 o
 -12   1   2       20.36       29.19      2.71 o
 -11   1   2       15.45       20.01      1.33 o
 -10   1   2       21.64       17.72      1.21 o
  -9   1   2        0.20       -0.29      0.80 o
  -8   1   2      632.86      656.76      8.30 o
  -7   1   2     1147.84     1191.18     14.27 o
  -6   1   2       68.26       83.58      1.54 o
  -5   1   2       28.21       40.20      0.96 o
  -4   1   2        0.75        0.85      0.41 o
  -3   1   2      940.40     1014.53      8.63 o
  -2   1   2      158.58      141.76      1.39 o
  -1   1   2     1634.01     1832.39     16.08 o
   0   1   2      652.09      718.71      6.41 o
   2   1   2      201.81      217.88      1.88 o
   3   1   2     7252.12     7222.47     60.73 o
   4   1   2      408.98      411.56      4.08 o
   5   1   2      970.72     1069.96     10.24 o
   6   1   2     2053.04     2215.66     20.73 o
   7   1   2       38.42       37.56      1.01 o
   8   1   2       30.01       25.20      0.90 o
   9   1   2      140.42      156.14      2.75 o
  10   1   2      175.85      160.15      2.90 o
  11   1   2       66.87       73.59      2.40 o
  12   1   2       22.98       24.68      1.63 o
  13   1   2       28.13       25.92      2.12 o
  14   1   2        0.80        2.52      2.27 o
  15   1   2       14.17       14.56      2.87 o
  16   1   2        5.39        9.23      2.98 o
 -15   2   2        0.53        0.14      2.50 o
 -14   2   2        7.95        9.06      2.27 o
 -13   2   2       18.20       15.92      2.12 o
 -12   2   2      118.56      110.24      3.71 o
 -11   2   2        0.29        1.40      1.16 o
 -10   2   2      242.96      228.49      3.84 o
  -9   2   2       23.97       19.21      1.26 o
  -8   2   2      126.00      110.60      2.08 o
  -7   2   2      684.37      645.88      7.49 o
  -6   2   2      388.48      400.03      4.82 o
  -5   2   2       50.72       54.73      1.23 o
  -4   2   2     1063.41     1046.72     10.64 o
  -3   2   2     4338.41     4411.23     40.70 o
  -2   2   2      107.36       92.92      1.06 o
  -1   2   2     3111.00     3351.03     27.88 o
   0   2   2     1674.87     1807.50     15.98 o
   1   2   2       41.12       38.73      0.44 o
   2   2   2      148.37      151.16      1.51 o
   3   2   2      289.73      329.86      3.07 o
   4   2   2      112.92      118.69      1.30 o
   5   2   2       35.29       38.60      0.74 o
   6   2   2      176.79      186.56      2.12 o
   7   2   2       53.04       53.07      1.13 o
   8   2   2       56.82       50.09      1.31 o
   9   2   2       75.87       63.47      1.70 o
  10   2   2        9.32        0.99      0.82 o
  11   2   2       50.16       52.16      2.38 o
  12   2   2      115.81      105.94      3.35 o
  13   2   2       48.28       47.12      2.56 o
  14   2   2        0.07       -1.18      2.12 o
  15   2   2        0.53        0.04      2.40 o
  16   2   2        1.71        3.83      2.79 o
 -15   3   2        8.35       12.54      3.25 o
 -14   3   2        0.09        0.34      2.08 o
 -13   3   2        3.85        3.73      1.97 o
 -12   3   2      132.35      156.05      4.40 o
 -11   3   2       88.43       89.09      3.03 o
 -10   3   2       43.62       41.32      1.87 o
  -9   3   2      145.49      138.58      2.77 o
  -8   3   2       33.59       36.49      1.32 o
  -7   3   2       96.05       91.03      1.82 o
  -6   3   2      145.15      161.05      2.41 o
  -5   3   2        5.97        6.30      0.59 o
  -4   3   2        0.11        0.17      0.35 o
  -3   3   2      699.04      755.83      9.15 o
  -2   3   2     2764.02     2852.57     26.43 o
  -1   3   2    14733.64    15171.18    132.52 o
   0   3   2     2146.89     2327.05     20.19 o
   1   3   2     2288.29     2372.26     19.72 o
   2   3   2      104.20      117.45      1.16 o
   3   3   2      411.92      442.03      4.26 o
   4   3   2      641.78      641.49      6.55 o
   5   3   2     1399.05     1399.07     14.05 o
   6   3   2      705.67      703.06      7.58 o
   7   3   2      279.63      264.49      3.10 o
   8   3   2      304.99      276.77      5.77 o
   9   3   2       68.00       56.12      1.56 o
  10   3   2       11.59        8.37      1.03 o
  11   3   2      204.26      207.83      3.89 o
  12   3   2      137.58      144.75      6.55 o
  13   3   2       17.68       19.44      1.90 o
  14   3   2        7.54        6.21      1.71 o
  15   3   2        2.72        1.28      2.34 o
  16   3   2        2.55        4.06      4.13 o
 -15   4   2        6.35       12.63      4.88 o
 -14   4   2        3.39        3.76      3.18 o
 -13   4   2        0.30        0.55      2.47 o
 -12   4   2       80.87       98.15      3.21 o
 -11   4   2       29.15       26.03      1.77 o
 -10   4   2        9.16        8.66      1.70 o
  -9   4   2      241.74      261.38      4.65 o
  -8   4   2        0.03       -0.70      0.70 o
  -7   4   2       15.06       18.89      0.93 o
  -6   4   2      267.04      267.88      3.87 o
  -5   4   2      254.35      285.68      3.64 o
  -4   4   2       32.29       55.13      1.14 o
  -3   4   2     4085.08     4298.41     41.22 o
  -2   4   2       84.57       73.80      1.02 o
  -1   4   2       60.29       51.94      0.81 o
   0   4   2       87.80      106.08      1.18 o
   1   4   2       11.76        9.76      0.45 o
   2   4   2       31.36       45.62      0.75 o
   3   4   2      217.61      220.33      2.76 o
   4   4   2      332.27      381.60      4.05 o
   5   4   2       14.49       29.75      0.69 o
   6   4   2      772.34      854.89      8.77 o
   7   4   2       13.16        7.76      0.48 o
   8   4   2       63.97       52.73      1.17 o
   9   4   2      102.08       95.88      1.82 o
  10   4   2       29.84       26.61      1.56 o
  11   4   2      214.46      220.96      4.72 o
  12   4   2       13.39       16.83      1.63 o
  13   4   2        2.67        0.72      1.84 o
  14   4   2       14.05       17.14      1.91 o
  15   4   2        3.86        2.45      1.76 o
  16   4   2        2.43        0.75      2.61 o
 -14   5   2        0.03        0.41      2.93 o
 -13   5   2        0.81       -0.98      2.61 o
 -12   5   2        8.12        9.97      2.33 o
 -11   5   2       25.61       25.26      1.82 o
 -10   5   2       74.98       70.88      2.57 o
  -9   5   2       88.46       84.69      2.54 o
  -8   5   2       26.85       24.57      1.47 o
  -7   5   2      741.96      724.24      9.17 o
  -6   5   2      913.22      909.00     10.27 o
  -5   5   2       97.09       92.04      1.61 o
  -4   5   2       95.87       92.21      1.40 o
  -3   5   2      455.20      494.57      5.71 o
  -2   5   2        1.31        0.54      0.32 o
  -1   5   2     1226.98     1314.17     13.22 o
   0   5   2     1023.25     1063.71     10.04 o
   1   5   2       93.01      145.11      1.71 o
   2   5   2     1806.21     2004.40     25.94 o
   3   5   2        3.61        3.20      1.12 o
   4   5   2     1903.78     1948.82     22.85 o
   5   5   2     1014.22      971.97     10.84 o
   6   5   2      502.21      514.60      5.51 o
   7   5   2      634.94      669.77      7.40 o
   8   5   2       95.82       99.51      1.69 o
   9   5   2        3.39       -0.71      0.71 o
  10   5   2       69.19       67.50      2.31 o
  11   5   2        0.45        0.66      1.11 o
  12   5   2       17.74       20.32      1.66 o
  13   5   2        5.36        6.88      1.52 o
  14   5   2       30.99       29.29      2.12 o
  15   5   2        2.52        0.73      1.73 o
  16   5   2        0.85       -2.18      3.77 o
 -14   6   2        4.12        5.29      3.15 o
 -13   6   2       33.11       37.66      3.57 o
 -12   6   2        2.28        2.33      1.91 o
 -11   6   2       12.97       14.96      1.99 o
 -10   6   2       62.17       54.82      2.54 o
  -9   6   2        8.61        6.60      1.27 o
  -8   6   2       54.94       51.87      1.87 o
  -7   6   2     1298.56     1290.77     15.63 o
  -6   6   2      504.03      474.64      6.30 o
  -5   6   2       23.13       31.81      1.03 o
  -4   6   2       16.15       16.25      0.69 o
  -3   6   2        1.03        6.12      0.49 o
  -2   6   2     1875.22     1949.35     18.36 o
  -1   6   2      323.32      332.27      3.60 o
   0   6   2      643.69      702.51      7.31 o
   1   6   2      836.34      864.40     10.14 o
   2   6   2      549.42      695.41      8.35 o
   3   6   2        4.51        9.61      1.51 o
   4   6   2      396.09      387.42      4.69 o
   5   6   2        0.16        0.61      0.39 o
   6   6   2      428.07      412.06      4.85 o
   7   6   2      509.77      546.07      6.51 o
   8   6   2      166.30      168.45      3.57 o
   9   6   2      734.43      742.90     10.47 o
  10   6   2      122.31      128.15      4.77 o
  11   6   2        2.34        1.25      1.07 o
  12   6   2        1.44        3.53      1.30 o
  13   6   2       78.97       84.38      4.93 o
  14   6   2       48.54       58.22      2.82 o
  15   6   2       11.92        8.14      1.79 o
  16   6   2        0.16       -2.18      2.18 o
 -13   7   2        0.64       -1.37      2.97 o
 -12   7   2        0.20       -0.79      1.93 o
 -11   7   2       15.64       21.27      3.03 o
 -10   7   2       16.13       22.32      3.06 o
  -9   7   2        1.34        1.37      1.46 o
  -8   7   2       65.23       65.76      3.56 o
  -7   7   2        0.72        0.67      0.94 o
  -6   7   2      477.85      474.14      6.38 o
  -5   7   2       61.16       77.83      1.70 o
  -4   7   2      214.34      217.67      2.65 o
  -3   7   2      188.19      172.61      2.14 o
  -2   7   2      219.28      247.62      2.73 o
  -1   7   2      917.88      905.36      9.26 o
   0   7   2      971.22      859.34      8.92 o
   1   7   2      854.18      862.64      8.76 o
   2   7   2        0.73        2.37      0.38 o
   3   7   2       28.37       42.76      2.94 o
   4   7   2     2434.82     2457.61     72.93 o
   5   7   2       15.69       11.98      0.57 o
   6   7   2       90.00       83.01      1.17 o
   7   7   2       57.78       62.27      1.67 o
   8   7   2      199.29      200.69      2.93 o
   9   7   2        3.12        1.41      0.74 o
  10   7   2      317.31      323.30      6.21 o
  11   7   2        6.76        4.31      1.14 o
  12   7   2       15.32       12.37      1.84 o
  13   7   2      101.30      103.61      3.25 o
  14   7   2        0.35       -1.48      1.48 o
  15   7   2       10.90       13.36      1.91 o
  16   7   2        1.04        0.48      1.93 o
 -13   8   2        6.74       -1.08      4.38 o
 -12   8   2        0.07       -2.00      2.00 o
 -11   8   2        1.57        2.21      1.96 o
 -10   8   2       26.73       27.76      2.28 o
  -9   8   2       67.11       63.14      3.00 o
  -8   8   2      113.92      117.16      3.05 o
  -7   8   2      159.58      161.77      3.14 o
  -6   8   2       93.33       87.19      2.17 o
  -5   8   2        0.42       -0.73      0.73 o
  -4   8   2      491.57      470.42      5.70 o
  -3   8   2     1260.50     1288.07     14.55 o
  -2   8   2       72.62       70.25      1.21 o
  -1   8   2      741.85      785.05      7.60 o
   0   8   2      290.25      294.70      3.71 o
   1   8   2        0.02        0.08      0.29 o
   2   8   2      759.35      823.42     11.01 o
   3   8   2      256.36      268.86      9.87 o
   4   8   2       39.79       35.71      3.13 o
   5   8   2        0.37       -0.94      1.48 o
   6   8   2      250.38      249.10      3.71 o
   7   8   2      209.06      198.75      2.58 o
   8   8   2       97.53      102.21      1.71 o
   9   8   2      195.41      180.62      3.33 o
  10   8   2      175.80      177.28      3.66 o
  11   8   2        5.14        4.36      1.14 o
  12   8   2       45.12       38.58      3.53 o
  13   8   2       45.82       44.45      2.18 o
  14   8   2       13.12       12.57      2.04 o
  15   8   2        1.65       -0.62      1.60 o
  16   8   2        1.73       -0.02      1.96 o
 -12   9   2        5.34        1.15      3.88 o
 -11   9   2        6.00        0.44      2.50 o
 -10   9   2        7.80       10.52      2.56 o
  -9   9   2        4.92        5.19      2.20 o
  -8   9   2        1.15       -1.13      1.13 o
  -7   9   2        3.83        0.45      1.06 o
  -6   9   2       11.10        7.95      1.08 o
  -5   9   2      171.70      179.35      3.11 o
  -4   9   2      244.33      242.93      4.07 o
  -3   9   2      683.88      647.37      7.57 o
  -2   9   2       90.81       89.57      2.12 o
  -1   9   2       92.52       77.58      1.51 o
   0   9   2      374.66      347.35      4.25 o
   1   9   2       16.84       16.31      0.61 o
   2   9   2      360.52      376.61      4.65 o
   3   9   2       14.91       16.40      2.29 o
   4   9   2       19.99       17.29      2.36 o
   5   9   2       31.61       31.19      3.04 o
   6   9   2      426.02      403.76     14.25 o
   7   9   2       37.30       32.98      0.83 o
   8   9   2       20.72       20.34      0.90 o
   9   9   2      212.77      212.37      4.33 o
  10   9   2      205.46      214.46      3.64 o
  11   9   2        0.27        1.53      1.02 o
  12   9   2      148.19      157.26      6.98 o
  13   9   2        0.54        1.56      1.32 o
  14   9   2       21.58       24.48      1.94 o
  15   9   2        2.73        4.21      2.57 o
 -11  10   2        0.99        0.47      2.50 o
 -10  10   2        6.92        8.78      2.69 o
  -9  10   2       36.97       35.86      3.19 o
  -8  10   2       50.37       47.47      2.60 o
  -7  10   2        0.37       -1.22      1.22 o
  -6  10   2       38.52       38.40      1.80 o
  -5  10   2       65.47       72.91      2.31 o
  -4  10   2        1.14       -1.13      1.23 o
  -3  10   2      511.70      481.68      7.40 o
  -2  10   2       86.58       79.54      1.89 o
  -1  10   2      210.43      193.65      3.09 o
   0  10   2      307.44      354.19      4.39 o
   1  10   2       23.72       25.85      0.85 o
   2  10   2        8.11       10.33      0.67 o
   3  10   2      690.75      627.32     20.66 o
   4  10   2      135.76      124.60      6.38 o
   5  10   2      146.61      145.75      7.11 o
   6  10   2      245.52      224.76      9.52 o
   7  10   2       89.80       78.67      3.13 o
   8  10   2       29.11       28.41      1.74 o
   9  10   2       23.55       23.83      1.00 o
  10  10   2        0.12        0.40      0.76 o
  11  10   2       57.69       65.81      2.21 o
  12  10   2      134.36      146.60      3.51 o
  13  10   2       10.42       13.35      1.58 o
  14  10   2       12.21       12.75      1.63 o
  15  10   2       29.41       32.46      2.47 o
 -10  11   2       10.58        4.78      4.56 o
  -9  11   2       38.16       41.28      6.68 o
  -8  11   2        4.53        2.03      1.74 o
  -7  11   2        9.59        7.93      1.46 o
  -6  11   2        7.41        8.84      1.37 o
  -5  11   2       23.19       23.52      1.54 o
  -4  11   2        6.69        7.50      1.13 o
  -3  11   2       14.46       15.37      1.19 o
  -2  11   2       15.12       13.11      1.11 o
  -1  11   2      134.34      134.87      2.50 o
   0  11   2       47.05       36.76      1.28 o
   1  11   2      207.54      248.19      3.25 o
   2  11   2     1161.71     1166.98     13.06 o
   3  11   2        6.13        9.47      2.64 o
   4  11   2       53.12       27.87      3.18 o
   5  11   2      108.53      112.13      6.20 o
   6  11   2      172.87      170.32      8.20 o
   7  11   2        0.23       -0.68      2.24 o
   8  11   2       13.39       12.97      1.32 o
   9  11   2        3.84        3.41      0.79 o
  10  11   2        3.16       -0.61      0.80 o
  11  11   2        2.79        4.14      1.03 o
  12  11   2       21.40       23.91      1.51 o
  13  11   2       12.73       14.56      2.36 o
  14  11   2        7.85        9.03      3.15 o
  15  11   2       46.60       37.83      3.72 o
  -9  12   2        9.32        5.68      2.76 o
  -8  12   2        2.38       -2.13      2.27 o
  -7  12   2       22.28       21.11      2.07 o
  -6  12   2       20.38       21.89      1.71 o
  -5  12   2       27.69       23.28      1.60 o
  -4  12   2       65.86       65.10      2.26 o
  -3  12   2       99.20       97.04      3.51 o
  -2  12   2       29.70       29.53      1.41 o
  -1  12   2      129.08      118.38      3.80 o
   0  12   2       39.89       26.62      1.14 o
   1  12   2       15.76       13.54      0.87 o
   2  12   2      428.56      389.37      5.18 o
   3  12   2        2.84       -1.02      1.02 o
   4  12   2       58.77       54.68      4.69 o
   5  12   2      100.73       81.11      5.72 o
   6  12   2        6.43        1.63      2.54 o
   7  12   2        0.19       -0.09      2.40 o
   8  12   2       89.95      102.78      6.48 o
   9  12   2        1.39        2.52      0.90 o
  10  12   2        9.56        6.51      0.98 o
  11  12   2        6.54        5.31      1.37 o
  12  12   2       25.51       28.78      2.50 o
  13  12   2       13.21       16.28      1.90 o
  14  12   2        1.28        0.65      2.69 o
  -8  13   2        3.39       -1.79      3.68 o
  -7  13   2       13.36        6.38      1.90 o
  -6  13   2       11.61        8.40      1.76 o
  -5  13   2        1.18       -0.63      1.25 o
  -4  13   2        6.99        6.17      1.31 o
  -3  13   2      139.15      150.26      3.43 o
  -2  13   2      106.46      114.93      2.90 o
  -1  13   2        2.52        2.77      0.98 o
   0  13   2       62.76       53.91      1.85 o
   1  13   2       68.60       59.35      1.57 o
   2  13   2        9.79       12.51      0.76 o
   3  13   2      188.22      172.34      3.02 o
   4  13   2        0.58       -0.47      2.64 o
   5  13   2      193.25      186.15      8.88 o
   6  13   2        1.69        1.04      2.76 o
   7  13   2       40.89       47.54      4.97 o
   8  13   2       26.34       27.94      4.05 o
   9  13   2        0.02       -1.04      1.19 o
  10  13   2       61.22       53.07      2.23 o
  11  13   2       29.22       29.31      2.76 o
  12  13   2        6.01        6.78      1.43 o
  13  13   2        0.55       -0.57      1.40 o
  -7  14   2        9.70        5.03      2.83 o
  -6  14   2        0.01       -1.61      1.61 o
  -5  14   2        5.18        4.79      1.45 o
  -4  14   2        0.47       -1.21      1.21 o
  -3  14   2       34.62       35.06      1.79 o
  -2  14   2       30.57       34.25      2.63 o
  -1  14   2       57.01       61.36      2.85 o
   0  14   2       31.58       24.23      1.34 o
   1  14   2        2.58       -1.11      1.11 o
   2  14   2       57.17       53.71      1.71 o
   3  14   2       15.55       11.72      1.00 o
   4  14   2       31.46       35.85      4.38 o
   5  14   2      167.44      166.48      8.60 o
   6  14   2        1.28       -0.42      3.11 o
   7  14   2       18.71       13.48      3.98 o
   8  14   2        0.01       -3.11      3.11 o
  10  14   2        5.36        4.37      2.39 o
  11  14   2       31.80       27.30      2.64 o
  12  14   2        1.68        3.49      1.84 o
  -6  15   2       12.99       14.40      2.51 o
  -5  15   2        5.35        3.59      2.00 o
  -4  15   2        1.68        0.47      1.39 o
  -3  15   2        1.93       -0.72      1.24 o
  -2  15   2       41.75       44.38      2.02 o
  -1  15   2       14.14       14.15      1.38 o
   0  15   2       42.99       36.04      1.61 o
   1  15   2        7.74        4.31      1.25 o
   2  15   2       35.80       39.43      1.95 o
   3  15   2       13.77       18.62      1.27 o
   4  15   2        3.91        5.43      0.89 o
   5  15   2        4.18        8.25      3.30 o
   6  15   2        0.78        4.76      3.13 o
   7  15   2       91.57      100.12      7.54 o
   8  15   2        0.10       -0.92      3.32 o
  10  15   2        2.22        1.81      1.34 o
  11  15   2        0.22        0.82      1.58 o
  -4  16   2        8.35        6.54      2.07 o
  -3  16   2        3.92        3.88      1.57 o
  -2  16   2       12.38       14.57      1.53 o
  -1  16   2       47.44       53.03      2.41 o
   0  16   2        3.74        2.94      1.46 o
   1  16   2       85.50       78.22      2.85 o
   2  16   2        0.16       -1.16      1.16 o
   3  16   2      122.20      104.94      3.97 o
   4  16   2        2.36       -0.95      0.95 o
   5  16   2       38.84       42.05      2.13 o
   6  16   2       49.62       53.85      5.58 o
   7  16   2        0.05        2.14      3.39 o
  -2  17   2        4.30        6.97      3.91 o
  -1  17   2       11.50       12.34      3.97 o
   0  17   2        0.00       -1.39      1.39 o
   1  17   2        2.17        1.98      1.94 o
   2  17   2        1.62        0.81      1.27 o
   3  17   2       74.96       76.79      5.45 o
   4  17   2        0.79        2.64      1.44 o
   5  17   2        7.29        5.45      1.34 o
   6  17   2       20.27       28.06      5.04 o
   7  17   2       29.11       33.99      5.42 o
  -7 -16   3       14.50       13.00      2.21 o
  -6 -16   3        0.60        2.26      1.72 o
  -5 -16   3       19.73       18.78      2.43 o
  -4 -16   3       15.75       16.01      1.71 o
  -3 -16   3        4.86        6.70      1.62 o
  -2 -16   3        3.82        3.58      1.66 o
  -1 -16   3        8.91       10.95      1.37 o
   0 -16   3        2.78        1.55      1.69 o
   1 -16   3        7.04        9.08      1.84 o
  -9 -15   3       19.87       17.95      2.47 o
  -8 -15   3        1.56        0.85      1.81 o
  -7 -15   3       83.54       76.47      4.10 o
  -6 -15   3        1.43       -0.68      1.67 o
  -5 -15   3       32.81       32.88      1.99 o
  -4 -15   3        0.40        0.56      1.40 o
  -3 -15   3       52.83       55.26      3.43 o
  -2 -15   3       48.57       55.72      2.82 o
  -1 -15   3       46.50       52.53      2.90 o
   0 -15   3       25.83       24.20      1.52 o
   1 -15   3       62.45       75.69      2.92 o
   2 -15   3        0.85        1.80      1.45 o
   3 -15   3       21.20       21.23      2.40 o
   4 -15   3       14.08       13.96      2.31 o
 -11 -14   3        4.25        4.19      2.36 o
 -10 -14   3        2.90        1.63      2.10 o
  -9 -14   3       11.01       11.33      2.24 o
  -8 -14   3        1.14        2.29      1.70 o
  -7 -14   3        5.11        4.74      1.81 o
  -6 -14   3        7.87        6.17      1.84 o
  -5 -14   3        6.33        3.45      1.41 o
  -4 -14   3      165.40      164.23      4.39 o
  -3 -14   3      130.23      127.67      3.88 o
  -2 -14   3       64.34       60.87      3.58 o
  -1 -14   3       80.45       84.03      2.64 o
   0 -14   3       18.45       16.66      1.29 o
   1 -14   3       20.09       21.96      1.69 o
   2 -14   3       15.73       14.20      1.65 o
   3 -14   3        3.04        2.30      1.52 o
   4 -14   3       40.80       42.45      2.44 o
   5 -14   3       17.63       10.87      2.24 o
   6 -14   3        1.72        3.37      2.15 o
 -12 -13   3        0.34       -1.66      1.66 o
 -11 -13   3        0.03        1.25      1.53 o
 -10 -13   3       85.12       92.22      3.34 o
  -9 -13   3       30.66       34.31      2.28 o
  -8 -13   3        0.35       -0.09      1.24 o
  -7 -13   3      134.02      142.90      6.13 o
  -6 -13   3        3.49        2.77      1.02 o
  -5 -13   3       97.99      104.68      2.62 o
  -4 -13   3       15.80       15.27      2.31 o
  -3 -13   3        9.35        8.80      1.10 o
  -2 -13   3       44.40       41.92      1.61 o
  -1 -13   3       83.47       77.35      2.61 o
   0 -13   3        0.46       -1.11      1.11 o
   1 -13   3        1.58        1.05      1.01 o
   2 -13   3       37.52       35.85      2.57 o
   3 -13   3       13.97       13.92      1.65 o
   4 -13   3       73.94       93.41      3.29 o
   5 -13   3       24.65       26.20      2.14 o
   6 -13   3       74.71       85.38      3.55 o
   7 -13   3        3.07        1.37      3.53 o
 -13 -12   3        0.75       -1.23      2.36 o
 -12 -12   3        5.14        4.44      1.73 o
 -11 -12   3        0.62       -1.02      1.54 o
 -10 -12   3        6.53        6.15      1.58 o
  -9 -12   3        5.58        7.30      1.48 o
  -8 -12   3        2.74        3.00      1.31 o
  -7 -12   3      156.80      163.88      3.49 o
  -6 -12   3        5.66        8.08      1.88 o
  -5 -12   3       24.03       27.72      1.20 o
  -4 -12   3       58.36       51.93      2.01 o
  -3 -12   3      123.45      120.40      2.39 o
  -2 -12   3        5.88        6.17      0.88 o
  -1 -12   3       67.21       56.78      2.05 o
   0 -12   3       42.59       40.62      1.79 o
   1 -12   3       28.95       35.68      1.65 o
   2 -12   3       16.16       13.44      1.14 o
   3 -12   3       13.19       11.22      1.32 o
   4 -12   3       23.33       17.32      1.75 o
   5 -12   3        1.75        0.37      1.47 o
   6 -12   3       70.85       68.37      3.13 o
   7 -12   3       10.32       12.00      2.04 o
   8 -12   3       14.95       14.49      2.89 o
   9 -12   3        7.05       14.58      4.43 o
 -14 -11   3       42.92       40.78      4.12 o
 -13 -11   3        3.82        2.74      1.83 o
 -12 -11   3        2.17        1.62      1.35 o
 -11 -11   3       41.87       42.34      2.11 o
 -10 -11   3        8.55        9.51      1.27 o
  -9 -11   3        2.53        1.02      1.01 o
  -8 -11   3       57.57       49.41      1.64 o
  -7 -11   3       11.41       12.00      0.95 o
  -6 -11   3       32.88       31.98      1.50 o
  -5 -11   3       78.50       86.01      1.86 o
  -4 -11   3        0.59        1.98      0.68 o
  -3 -11   3       76.08       77.81      1.79 o
  -2 -11   3        4.61        2.93      0.74 o
  -1 -11   3      227.58      213.97      4.06 o
   0 -11   3      156.21      154.07      3.11 o
   1 -11   3       50.99       59.27      2.03 o
   2 -11   3      324.98      310.12      4.74 o
   3 -11   3       50.12       49.13      2.33 o
   4 -11   3       88.60       87.21      2.68 o
   5 -11   3       10.08        8.74      1.62 o
   6 -11   3        0.09        0.18      1.48 o
   7 -11   3        5.94        7.17      1.79 o
   8 -11   3        7.46        6.04      2.52 o
   9 -11   3        6.99        9.97      2.97 o
  10 -11   3        2.18        5.14      4.24 o
 -14 -10   3        8.77        5.77      2.69 o
 -13 -10   3        4.81        2.26      1.40 o
 -12 -10   3        1.93        2.99      1.34 o
 -11 -10   3       85.35       98.37      2.90 o
 -10 -10   3       55.74       67.50      2.37 o
  -9 -10   3       48.20       37.76      1.84 o
  -8 -10   3      124.64      112.31      2.35 o
  -7 -10   3        5.48        2.32      0.76 o
  -6 -10   3        0.35        2.07      0.71 o
  -5 -10   3        6.91        5.89      0.77 o
  -4 -10   3      354.83      348.52      5.12 o
  -3 -10   3        1.63        2.27      0.66 o
  -2 -10   3       71.93       69.02      1.69 o
  -1 -10   3      644.99      632.12      8.24 o
   0 -10   3       36.49       43.01      1.48 o
   1 -10   3      545.19      526.35      7.90 o
   2 -10   3       22.44       17.84      1.23 o
   3 -10   3       60.57       61.82      1.87 o
   4 -10   3      166.52      174.96      3.64 o
   5 -10   3       18.94       21.27      1.76 o
   6 -10   3        2.00        0.37      1.78 o
   7 -10   3       28.60       27.39      2.11 o
   8 -10   3       11.57       10.18      2.56 o
   9 -10   3      165.58      180.79      6.29 o
  10 -10   3        7.46        9.50      3.33 o
  11 -10   3        0.09        4.92      4.36 o
 -15  -9   3        1.23        2.80      2.03 o
 -14  -9   3        3.23        2.82      2.31 o
 -13  -9   3        5.80        2.90      1.52 o
 -12  -9   3        0.04       -1.29      1.29 o
 -11  -9   3        0.21       -1.21      1.21 o
 -10  -9   3       23.03       25.73      1.55 o
  -9  -9   3       41.55       42.96      1.85 o
  -8  -9   3       40.50       41.92      1.53 o
  -7  -9   3        0.78        0.81      0.72 o
  -6  -9   3       68.02       77.59      1.77 o
  -5  -9   3       56.37       43.87      1.97 o
  -4  -9   3     2123.03     2145.31     34.18 o
  -3  -9   3      119.67      108.61      2.33 o
  -2  -9   3      495.68      484.88      7.97 o
  -1  -9   3     1182.35     1174.47     16.29 o
   0  -9   3        6.62        9.80      0.81 o
   1  -9   3       44.93       39.47      1.38 o
   2  -9   3        3.63        6.20      0.94 o
   3  -9   3       77.22       77.49      2.66 o
   4  -9   3      296.30      261.21      4.69 o
   5  -9   3      177.41      173.55      4.90 o
   6  -9   3       12.67       16.95      2.24 o
   7  -9   3        9.67        4.39      1.56 o
   8  -9   3        4.76       -0.03      1.57 o
   9  -9   3      105.19      109.89      4.91 o
  10  -9   3       17.58       19.81      4.26 o
  11  -9   3        1.18        0.69      2.61 o
 -15  -8   3        4.35       11.11      2.28 o
 -14  -8   3        2.67        2.61      1.63 o
 -13  -8   3        2.38        2.91      1.51 o
 -12  -8   3        1.92       -0.98      1.41 o
 -11  -8   3       61.47       52.53      2.61 o
 -10  -8   3        0.25        0.49      1.33 o
  -9  -8   3        1.28        1.07      0.98 o
  -8  -8   3        8.65        3.81      0.82 o
  -7  -8   3      124.76      119.75      2.35 o
  -6  -8   3      909.12      923.18     12.86 o
  -5  -8   3      104.32       90.12      1.78 o
  -4  -8   3      176.25      178.83      4.16 o
  -3  -8   3       26.36       23.93      1.21 o
  -2  -8   3       28.04       25.64      0.90 o
  -1  -8   3      443.98      494.93      5.89 o
   0  -8   3       48.25       44.76      1.00 o
   1  -8   3      202.77      199.79      3.91 o
   2  -8   3     1313.20     1274.88     16.42 o
   3  -8   3       10.61        8.17      0.74 o
   4  -8   3        1.33        2.01      0.83 o
   5  -8   3      294.93      251.10      3.93 o
   6  -8   3       25.80       18.10      1.48 o
   7  -8   3       50.77       54.81      2.26 o
   8  -8   3       83.89       90.47      3.59 o
   9  -8   3        2.59       -1.64      1.64 o
  10  -8   3      111.32      123.35      4.15 o
  11  -8   3        0.62       -0.51      2.46 o
  12  -8   3       23.18       31.92      3.47 o
 -15  -7   3        4.59        5.64      1.84 o
 -14  -7   3        0.47        0.84      1.77 o
 -13  -7   3       40.80       45.16      2.41 o
 -12  -7   3       49.42       35.18      2.14 o
 -11  -7   3        7.90        3.15      1.32 o
 -10  -7   3      124.23      137.14      3.57 o
  -9  -7   3      205.23      214.16      4.28 o
  -8  -7   3        4.21        3.92      0.79 o
  -7  -7   3      837.11      820.76     11.75 o
  -6  -7   3      112.22      109.63      2.00 o
  -5  -7   3      372.19      385.09      4.99 o
  -4  -7   3        2.53        6.18      1.03 o
  -3  -7   3      146.23      157.87      2.96 o
  -2  -7   3     1270.61     1312.42     14.91 o
  -1  -7   3      165.48      178.21      2.34 o
   0  -7   3      545.14      530.24      5.63 o
   1  -7   3      811.94      797.13      7.79 o
   2  -7   3      543.79      530.46      5.42 o
   3  -7   3      784.13      768.74      7.53 o
   4  -7   3       37.09       33.90      1.15 o
   5  -7   3      167.01      136.90      2.36 o
   6  -7   3        0.13       -0.98      0.98 o
   7  -7   3       84.17       72.66      2.40 o
   8  -7   3       32.17       22.38      1.62 o
   9  -7   3        1.88       -1.14      1.55 o
  10  -7   3       47.52       48.31      2.64 o
  11  -7   3        1.26        0.36      1.88 o
  12  -7   3        5.69        1.03      2.68 o
  13  -7   3        6.86        9.07      4.97 o
 -16  -6   3        0.09        0.22      3.68 o
 -15  -6   3        4.25        4.79      1.87 o
 -14  -6   3       16.93       14.91      2.02 o
 -13  -6   3       25.32       30.50      3.19 o
 -12  -6   3        0.18       -0.99      1.34 o
 -11  -6   3        2.39        2.50      1.37 o
 -10  -6   3        2.17        3.01      1.15 o
  -9  -6   3        1.39        4.29      1.02 o
  -8  -6   3       29.15       22.74      1.13 o
  -7  -6   3       35.47       44.07      1.33 o
  -6  -6   3      846.98      897.76     11.02 o
  -5  -6   3       11.04       11.67      0.95 o
  -4  -6   3       96.82      117.21      1.87 o
  -3  -6   3     1073.67     1058.90     12.77 o
  -2  -6   3     2168.43     2138.98     21.51 o
  -1  -6   3       20.43       29.23      0.88 o
   0  -6   3      126.11      102.81      1.44 o
   1  -6   3        1.49        4.35      0.39 o
   2  -6   3       29.61       27.93      0.80 o
   3  -6   3      549.84      594.63      7.69 o
   4  -6   3        0.79        0.19      0.49 o
   5  -6   3      103.77      118.57      2.07 o
   6  -6   3      150.22      147.65      2.77 o
   7  -6   3      174.02      159.76      3.04 o
   8  -6   3        6.33        3.83      1.08 o
   9  -6   3       11.02        6.18      1.60 o
  10  -6   3       40.07       34.68      2.29 o
  11  -6   3       12.10        6.79      1.91 o
  12  -6   3        0.99       -0.42      1.95 o
  13  -6   3        1.21       -0.14      2.92 o
 -16  -5   3        6.12       10.25      4.08 o
 -15  -5   3       17.80       23.99      2.44 o
 -14  -5   3       10.76        8.97      1.89 o
 -13  -5   3      110.84      128.93      3.87 o
 -12  -5   3        5.06        0.27      1.35 o
 -11  -5   3       42.23       39.46      2.03 o
 -10  -5   3       37.12       36.63      1.82 o
  -9  -5   3       17.15       16.61      1.31 o
  -8  -5   3       19.57       16.50      0.88 o
  -7  -5   3      133.86      128.76      1.95 o
  -6  -5   3        2.80        0.88      0.40 o
  -5  -5   3        0.83        1.52      0.36 o
  -4  -5   3      771.05      763.59      7.72 o
  -3  -5   3      152.33      117.40      1.47 o
  -2  -5   3     3309.72     3633.97     35.61 o
  -1  -5   3        0.13        0.96      0.29 o
   0  -5   3      454.32      447.65      5.04 o
   1  -5   3       45.54       43.36      0.84 o
   2  -5   3        0.31        1.15      0.33 o
   3  -5   3        0.24       -0.35      0.35 o
   4  -5   3       12.82       21.03      0.70 o
   5  -5   3       26.12       29.42      0.87 o
   6  -5   3        5.96        2.96      0.61 o
   7  -5   3      585.98      544.76      7.24 o
   8  -5   3      126.03      123.67      2.68 o
   9  -5   3       19.22       14.45      1.45 o
  10  -5   3       36.80       29.65      1.98 o
  11  -5   3       17.94       16.85      2.72 o
  12  -5   3        0.14       -1.78      1.78 o
  13  -5   3       19.29       19.65      3.17 o
  14  -5   3        7.36       13.46      7.04 o
 -16  -4   3        7.27        8.20      4.08 o
 -15  -4   3       31.00       36.70      3.42 o
 -14  -4   3       15.02       13.64      1.98 o
 -13  -4   3        4.86        2.04      1.57 o
 -12  -4   3       10.41        9.57      1.77 o
 -11  -4   3       35.03       35.34      3.29 o
 -10  -4   3       26.35       24.55      1.61 o
  -9  -4   3      227.60      236.27      5.05 o
  -8  -4   3        9.28       10.62      0.68 o
  -7  -4   3       45.01       48.39      1.14 o
  -6  -4   3      102.32       87.51      1.51 o
  -5  -4   3        2.86        1.86      0.34 o
  -4  -4   3      157.06      193.03      2.39 o
  -3  -4   3     1028.36     1123.80     12.05 o
  -2  -4   3     4397.53     4851.49     51.07 o
  -1  -4   3       11.77       13.10      0.51 o
   0  -4   3      800.20      824.10      8.31 o
   1  -4   3      466.10      404.12      4.03 o
   2  -4   3       37.55       77.45      1.14 o
   3  -4   3        2.48       10.11      0.43 o
   4  -4   3     2569.33     2708.85     24.21 o
   5  -4   3       28.48       18.77      0.77 o
   6  -4   3        4.74        3.34      1.11 o
   7  -4   3        0.33       -0.72      0.72 o
   8  -4   3       14.59       13.78      1.11 o
   9  -4   3       31.57       23.63      1.50 o
  10  -4   3       97.04      101.22      2.91 o
  11  -4   3       64.76       77.59      2.80 o
  12  -4   3        0.87       -1.52      1.91 o
  13  -4   3       76.95       92.86      4.93 o
  14  -4   3        2.75        5.14      3.05 o
 -16  -3   3        0.50       -2.73      3.86 o
 -15  -3   3        3.54        1.00      2.62 o
 -14  -3   3        0.55       -0.56      1.68 o
 -13  -3   3       44.17       36.89      2.30 o
 -12  -3   3        8.83        8.87      1.60 o
 -11  -3   3       25.49       35.05      1.63 o
 -10  -3   3      144.58      130.45      2.90 o
  -9  -3   3        8.53        7.79      1.02 o
  -8  -3   3     1203.58     1215.88     12.46 o
  -7  -3   3      584.59      565.28      6.07 o
  -6  -3   3      391.74      376.31      4.77 o
  -5  -3   3       80.45       88.59      1.33 o
  -4  -3   3     1062.76     1253.86     12.52 o
  -3  -3   3      714.35      886.92      9.60 o
  -2  -3   3        0.07        1.82      0.52 o
  -1  -3   3       42.30       37.06      1.43 o
   0  -3   3       15.59       12.36      0.40 o
   1  -3   3      358.99      392.48      3.90 o
   2  -3   3     3413.11     3723.04     34.46 o
   3  -3   3      707.20      665.97      6.51 o
   4  -3   3       16.48        6.31      0.51 o
   5  -3   3       59.07       55.56      1.31 o
   6  -3   3      140.35      119.50      2.07 o
   7  -3   3      134.49      129.25      2.29 o
   8  -3   3      443.78      411.58      5.27 o
   9  -3   3        9.11       10.31      1.20 o
  10  -3   3      119.98      115.52      3.01 o
  11  -3   3       86.90      102.27      3.02 o
  12  -3   3        6.86        3.54      2.21 o
  13  -3   3      101.51      107.26      3.98 o
  14  -3   3        0.44        2.23      2.83 o
  15  -3   3        0.01       -3.11      3.11 o
 -16  -2   3        7.12        6.60      4.31 o
 -15  -2   3        0.76       -0.93      2.57 o
 -14  -2   3        2.62        1.77      2.40 o
 -13  -2   3        0.70       -1.55      1.55 o
 -12  -2   3       13.83       14.44      1.48 o
 -11  -2   3      108.25      112.41      2.86 o
 -10  -2   3      153.63      149.98      3.22 o
  -9  -2   3       26.46       27.89      1.23 o
  -8  -2   3      291.80      313.30      4.05 o
  -7  -2   3      805.77      813.45      8.65 o
  -6  -2   3       47.39       39.41      1.03 o
  -5  -2   3     1306.17     1519.36     14.30 o
  -4  -2   3      629.20      712.60      6.86 o
  -3  -2   3        0.33        0.94      0.25 o
  -2  -2   3       21.14       11.11      0.36 o
  -1  -2   3     3997.12     4279.70     39.58 o
   0  -2   3     7862.84     8077.28     74.84 o
   1  -2   3      159.72      160.35      1.76 o
   2  -2   3       52.30       57.97      1.00 o
   3  -2   3        0.30        0.08      0.31 o
   4  -2   3      254.14      254.79      2.97 o
   5  -2   3      199.39      245.40      3.22 o
   6  -2   3      136.71      131.06      2.09 o
   7  -2   3      341.22      350.34      4.48 o
   8  -2   3      192.18      190.35      2.93 o
   9  -2   3       49.40       43.78      1.57 o
  10  -2   3       36.99       27.91      1.62 o
  11  -2   3       30.32       32.09      1.78 o
  12  -2   3        1.59       -0.86      1.58 o
  13  -2   3       23.23       23.23      2.28 o
  14  -2   3        4.01       -0.17      2.04 o
  15  -2   3       15.33       10.80      2.60 o
 -16  -1   3        5.29       10.02      3.14 o
 -15  -1   3        1.32       -1.32      2.55 o
 -14  -1   3       12.17        6.01      2.57 o
 -13  -1   3        0.26        1.03      2.25 o
 -12  -1   3      224.57      240.60      4.63 o
 -11  -1   3       37.05       33.20      1.90 o
 -10  -1   3       52.85       55.07      1.84 o
  -9  -1   3        1.36       -0.81      0.81 o
  -8  -1   3      257.16      262.26      3.30 o
  -7  -1   3        4.79        4.99      0.57 o
  -6  -1   3       98.79       94.91      1.44 o
  -5  -1   3     3117.83     3640.71     33.76 o
  -4  -1   3     1824.85     2096.80     19.54 o
  -3  -1   3       66.74       64.24      0.94 o
  -2  -1   3     2110.31     2107.10     19.59 o
  -1  -1   3      464.41      447.65      4.11 o
   0  -1   3      367.37      368.58      3.42 o
   1  -1   3     6075.22     6252.53     58.76 o
   2  -1   3      870.10      936.62      7.99 o
   3  -1   3      514.71      503.57      4.47 o
   4  -1   3      289.29      288.16      3.48 o
   5  -1   3      525.54      613.92      6.95 o
   6  -1   3      614.48      575.30      6.65 o
   7  -1   3      250.88      261.63      3.51 o
   8  -1   3       20.50       12.91      0.88 o
   9  -1   3       16.87        8.20      0.94 o
  10  -1   3       44.67       40.45      1.62 o
  11  -1   3        2.41       -1.04      1.13 o
  12  -1   3        2.92        2.46      1.59 o
  13  -1   3        0.14       -2.29      2.29 o
  14  -1   3        2.99        2.62      2.00 o
  15  -1   3       35.01       37.39      3.71 o
  16  -1   3        1.82       -1.00      2.85 o
 -16   0   3        1.69        1.68      2.91 o
 -15   0   3        4.70        3.27      2.73 o
 -14   0   3        0.65       -1.06      2.40 o
 -13   0   3       15.56       16.82      2.11 o
 -12   0   3       21.80       22.95      1.97 o
 -11   0   3       23.88       23.51      1.54 o
 -10   0   3        4.40        4.97      1.01 o
  -9   0   3      184.01      201.57      3.31 o
  -8   0   3      170.91      164.65      2.57 o
  -7   0   3      329.99      346.09      4.04 o
  -6   0   3      838.38      810.46      8.47 o
  -5   0   3     3752.98     4086.10     43.20 o
  -4   0   3      282.05      368.17      3.99 o
  -3   0   3      112.43      133.46      1.67 o
  -2   0   3       72.32       91.21      1.06 o
  -1   0   3       36.06       28.97      0.53 o
   0   0   3     1236.57     1358.67     11.44 o
   1   0   3     1501.26     1677.24     13.43 o
   2   0   3     1652.92     1672.92     14.05 o
   3   0   3      836.14      804.34      8.32 o
   4   0   3     2265.82     2384.17     23.57 o
   5   0   3      221.95      168.60      2.29 o
   6   0   3      290.14      255.45      3.06 o
   7   0   3       59.49       64.34      1.35 o
   8   0   3       21.49       14.46      0.91 o
   9   0   3        7.05        4.79      0.99 o
  10   0   3       55.39       65.91      1.94 o
  11   0   3       76.37       67.57      2.39 o
  12   0   3        6.60        3.03      1.58 o
  13   0   3       21.68       18.00      2.08 o
  14   0   3       21.57       25.41      2.37 o
  15   0   3       26.64       30.86      3.47 o
  16   0   3        1.22       -2.85      4.99 o
 -16   1   3        3.64        2.47      3.07 o
 -15   1   3        1.80       -1.14      3.14 o
 -14   1   3       10.05        9.65      2.23 o
 -13   1   3        9.72       11.34      2.02 o
 -12   1   3        1.25        1.41      1.69 o
 -11   1   3       36.43       34.27      1.56 o
 -10   1   3       13.86        7.83      1.12 o
  -9   1   3      256.33      247.18      3.88 o
  -8   1   3        0.27        0.81      0.56 o
  -7   1   3      751.90      731.23     13.66 o
  -6   1   3      492.56      447.52      5.31 o
  -5   1   3        1.57        9.82      0.55 o
  -4   1   3      415.85      427.92      4.61 o
  -3   1   3      862.67      886.86      8.02 o
  -2   1   3      316.57      327.22      2.95 o
  -1   1   3      372.31      404.84      3.56 o
   0   1   3       38.77       40.52      0.62 o
   1   1   3     2105.16     2233.66     18.59 o
   2   1   3      865.17      908.79      8.10 o
   3   1   3       53.86       69.97      1.32 o
   4   1   3      383.68      435.45      4.11 o
   5   1   3      776.88      775.25      7.12 o
   6   1   3      391.12      441.46      5.18 o
   7   1   3       22.33       13.02      0.67 o
   8   1   3       12.82       17.19      0.77 o
   9   1   3      465.54      419.63      5.68 o
  10   1   3        5.08        5.59      0.93 o
  11   1   3       56.87       60.25      2.21 o
  12   1   3        7.40        1.02      1.23 o
  13   1   3       27.45       28.81      2.20 o
  14   1   3       20.53       20.51      2.78 o
  15   1   3        0.34       -0.26      2.49 o
  16   1   3        1.63       -1.31      2.73 o
 -15   2   3       15.78       16.55      2.64 o
 -14   2   3       33.06       41.37      2.85 o
 -13   2   3        5.55        8.32      2.44 o
 -12   2   3        0.06       -1.12      1.61 o
 -11   2   3        4.06        6.91      1.32 o
 -10   2   3        0.12        0.10      0.96 o
  -9   2   3      338.77      334.75      4.90 o
  -8   2   3       19.17       15.71      0.92 o
  -7   2   3        6.77        6.96      0.72 o
  -6   2   3      204.20      231.09      3.10 o
  -5   2   3     1379.84     1487.88     16.12 o
  -4   2   3     2226.85     2566.78     25.52 o
  -3   2   3       63.81       78.05      1.11 o
  -2   2   3       40.56       29.64      0.70 o
  -1   2   3     1352.63     1552.40     13.45 o
   0   2   3    16862.95    17239.53    150.70 o
   1   2   3    15402.83    15636.62    136.59 o
   2   2   3      355.34      324.82      2.87 o
   3   2   3     1008.86     1020.90      9.16 o
   4   2   3        0.44        1.12      0.33 o
   5   2   3     2239.49     2545.09     22.57 o
   6   2   3        0.97        0.41      0.33 o
   7   2   3      603.84      618.27      7.54 o
   8   2   3      346.76      362.02      4.50 o
   9   2   3      699.83      718.02      8.98 o
  10   2   3      155.92      154.93      2.84 o
  11   2   3       41.98       41.21      1.79 o
  12   2   3        6.78        6.41      1.28 o
  13   2   3        7.27        8.91      2.04 o
  14   2   3       20.98       24.66      2.81 o
  15   2   3        0.92        2.07      2.49 o
  16   2   3        1.27        7.59      2.95 o
 -15   3   3        2.24        0.74      3.04 o
 -14   3   3        1.71       -2.12      2.12 o
 -13   3   3       25.19       21.94      2.34 o
 -12   3   3        0.00        3.24      2.47 o
 -11   3   3       89.29       89.64      2.84 o
 -10   3   3        6.51        6.49      1.25 o
  -9   3   3        2.84        3.54      1.08 o
  -8   3   3        3.05       -0.80      0.80 o
  -7   3   3        0.55       -0.60      0.60 o
  -6   3   3      118.60      110.62      1.92 o
  -5   3   3      451.30      462.39      5.45 o
  -4   3   3     1064.11     1196.61     13.03 o
  -3   3   3      316.52      359.20      3.91 o
  -2   3   3       96.10      122.31      1.48 o
  -1   3   3      793.97      839.58      7.98 o
   0   3   3        1.82        6.43      0.29 o
   1   3   3      619.68      602.44      5.72 o
   2   3   3      491.73      493.79      5.08 o
   3   3   3      459.05      443.53      4.34 o
   4   3   3        4.19        5.52      0.35 o
   5   3   3      672.22      739.78      7.15 o
   6   3   3      257.24      246.25      2.69 o
   7   3   3      245.40      219.34      2.67 o
   8   3   3       37.95       48.78      1.22 o
   9   3   3        0.01        0.77      0.67 o
  10   3   3        0.33       -0.73      0.89 o
  11   3   3      174.91      162.49      3.46 o
  12   3   3       17.98       14.69      1.63 o
  13   3   3        1.13       -1.64      1.64 o
  14   3   3        6.89        6.39      1.76 o
  15   3   3        4.75       -0.96      2.39 o
  16   3   3        1.44       -1.16      2.66 o
 -15   4   3       10.13       11.80      5.95 o
 -14   4   3        5.92        4.28      2.99 o
 -13   4   3        7.07       10.17      2.79 o
 -12   4   3        7.59        5.92      1.88 o
 -11   4   3        0.19        0.14      1.33 o
 -10   4   3        0.10       -1.35      1.35 o
  -9   4   3      164.02      158.74      3.42 o
  -8   4   3        5.73        3.64      0.93 o
  -7   4   3       37.92       33.35      1.20 o
  -6   4   3       71.72       66.90      1.56 o
  -5   4   3       19.94       19.01      0.78 o
  -4   4   3     3978.24     4039.76     39.98 o
  -3   4   3     2751.96     2966.16     27.61 o
  -2   4   3      248.31      240.09      2.56 o
  -1   4   3      444.65      486.54      4.74 o
   0   4   3     1763.15     1936.31     18.76 o
   1   4   3      304.32      378.39      3.70 o
   2   4   3      237.15      248.01      2.49 o
   3   4   3       62.04       65.02      0.84 o
   4   4   3      513.57      516.29      5.00 o
   5   4   3      368.35      397.52      3.96 o
   6   4   3      103.59      102.75      1.46 o
   7   4   3      472.53      399.18      4.13 o
   8   4   3      254.27      257.24      3.36 o
   9   4   3       34.07       27.09      1.09 o
  10   4   3       64.45       62.25      2.01 o
  11   4   3        5.30        5.45      1.33 o
  12   4   3       87.22       82.39      3.10 o
  13   4   3        4.27        1.94      1.45 o
  14   4   3       10.41       10.56      1.77 o
  15   4   3       12.33       12.73      2.06 o
  16   4   3       25.85       34.95      3.47 o
 -14   5   3       13.03       13.72      3.35 o
 -13   5   3        0.53       -1.06      2.61 o
 -12   5   3        0.72       -1.64      1.64 o
 -11   5   3        1.70        3.17      1.40 o
 -10   5   3        2.90       -0.29      1.25 o
  -9   5   3        1.89        1.31      1.12 o
  -8   5   3      118.83      117.40      2.54 o
  -7   5   3        9.49        8.79      0.99 o
  -6   5   3        2.69        3.58      0.74 o
  -5   5   3      343.50      321.50      3.80 o
  -4   5   3       14.51       10.17      0.59 o
  -3   5   3        8.38        7.66      0.47 o
  -2   5   3      222.66      214.39      5.54 o
  -1   5   3       75.01       66.69      1.03 o
   0   5   3      300.11      329.55      3.52 o
   1   5   3      853.31      866.46      9.27 o
   2   5   3      641.44      697.67      8.28 o
   3   5   3       74.70       54.52      0.92 o
   4   5   3      327.89      323.19      3.48 o
   5   5   3      127.08      120.53      1.54 o
   6   5   3        5.96        3.24      0.53 o
   7   5   3      208.57      216.03      2.59 o
   8   5   3        9.90       14.73      0.65 o
   9   5   3        9.59        7.74      0.78 o
  10   5   3        0.68       -0.57      1.15 o
  11   5   3       59.94       51.16      2.30 o
  12   5   3      132.94      149.01      3.87 o
  13   5   3       13.56       12.72      1.69 o
  14   5   3        2.56        3.41      1.57 o
  15   5   3        7.06        9.39      1.88 o
  16   5   3       10.44       11.83      4.00 o
 -14   6   3       23.90       22.20      3.53 o
 -13   6   3        0.11        1.31      2.83 o
 -12   6   3       10.85       10.76      2.11 o
 -11   6   3        9.48        8.40      1.83 o
 -10   6   3        0.26       -0.88      1.48 o
  -9   6   3       15.03       16.81      1.49 o
  -8   6   3      289.21      303.20      4.68 o
  -7   6   3       15.66       11.50      1.11 o
  -6   6   3      179.60      187.39      3.13 o
  -5   6   3      109.37       99.86      1.73 o
  -4   6   3      381.01      372.80      4.55 o
  -3   6   3       59.06       53.13      1.13 o
  -2   6   3      161.40      174.90      2.17 o
  -1   6   3       36.03       51.30      1.03 o
   0   6   3      205.97      200.81      2.14 o
   1   6   3      507.86      529.15      5.12 o
   2   6   3     1096.34     1144.48     17.14 o
   3   6   3     2141.74     2103.83     24.92 o
   4   6   3      947.76     1015.65     15.97 o
   5   6   3      144.44      143.44      2.08 o
   6   6   3      262.08      261.39      3.25 o
   7   6   3       12.39        9.48      0.60 o
   8   6   3        0.02       -0.54      0.54 o
   9   6   3      206.03      178.03      3.29 o
  10   6   3       35.75       40.14      1.88 o
  11   6   3        4.22        0.74      1.11 o
  12   6   3      242.19      257.00      5.66 o
  13   6   3        1.05       -1.22      1.37 o
  14   6   3        9.12        6.60      1.65 o
  15   6   3       14.35       14.02      3.20 o
  16   6   3        0.34       -2.05      2.05 o
 -13   7   3        0.00       -1.00      2.95 o
 -12   7   3       42.32       49.00      2.94 o
 -11   7   3        0.01       -1.73      1.73 o
 -10   7   3        3.69        4.77      1.71 o
  -9   7   3        1.13        1.69      1.50 o
  -8   7   3       89.40       90.44      2.70 o
  -7   7   3       20.78       19.30      1.22 o
  -6   7   3      464.52      470.60      6.34 o
  -5   7   3        0.82        0.23      0.72 o
  -4   7   3       93.85       92.54      2.02 o
  -3   7   3        0.05       -0.36      0.60 o
  -2   7   3        5.99        7.94      0.49 o
  -1   7   3      730.20      748.95      7.76 o
   0   7   3      394.94      386.85      4.22 o
   1   7   3      309.24      341.32      4.03 o
   2   7   3      370.96      374.41      4.62 o
   3   7   3        0.02        1.06      0.61 o
   4   7   3      252.67      257.87      4.54 o
   5   7   3       83.19       91.67      2.12 o
   6   7   3        0.03        0.38      0.38 o
   7   7   3      153.56      161.00      2.25 o
   8   7   3      533.73      536.59      8.07 o
   9   7   3       33.19       35.86      1.51 o
  10   7   3       19.85       19.48      1.34 o
  11   7   3       99.99       85.75      2.65 o
  12   7   3       75.71       73.62      3.36 o
  13   7   3       27.31       26.84      1.90 o
  14   7   3        2.76       -0.83      1.45 o
  15   7   3        1.35        2.18      1.66 o
  16   7   3        0.17       -1.48      2.01 o
 -13   8   3        0.55       -1.67      4.33 o
 -12   8   3        1.23        5.14      2.17 o
 -11   8   3       10.87        6.76      2.04 o
 -10   8   3        4.41        2.22      1.73 o
  -9   8   3        4.87        2.72      1.36 o
  -8   8   3       42.11       38.39      1.75 o
  -7   8   3       59.91       55.98      2.16 o
  -6   8   3        1.62       -0.65      0.88 o
  -5   8   3       30.47       18.97      1.10 o
  -4   8   3       95.91       87.84      1.78 o
  -3   8   3     1224.35     1248.76     12.07 o
  -2   8   3      249.07      235.66      2.78 o
  -1   8   3       35.03       34.32      1.56 o
   0   8   3      111.35      119.36      1.80 o
   1   8   3      419.07      394.83      4.65 o
   2   8   3      103.64      102.39      1.60 o
   3   8   3       60.47       73.33      1.25 o
   4   8   3       18.50       23.22      0.98 o
   5   8   3       24.52       26.09      1.70 o
   6   8   3      411.39      414.33      4.85 o
   7   8   3      110.57      117.53      1.78 o
   8   8   3        3.13        2.61      0.58 o
   9   8   3       78.34       75.87      1.89 o
  10   8   3       20.94       17.24      1.25 o
  11   8   3        0.66       -0.57      1.03 o
  12   8   3        5.46        5.19      1.33 o
  13   8   3        2.59        1.66      1.35 o
  14   8   3        5.96        6.86      1.60 o
  15   8   3        4.66        6.82      1.73 o
  16   8   3        1.68       -0.74      1.97 o
 -12   9   3        0.20       -3.59      3.59 o
 -11   9   3        6.82        0.80      2.53 o
 -10   9   3        0.05       -2.10      2.10 o
  -9   9   3        1.50        1.10      2.08 o
  -8   9   3      123.41      122.85      3.22 o
  -7   9   3       69.84       68.97      2.24 o
  -6   9   3      120.52      127.58      2.74 o
  -5   9   3        7.36        8.41      0.99 o
  -4   9   3       26.31       23.70      1.14 o
  -3   9   3      371.17      386.78      5.27 o
  -2   9   3      278.10      283.18      3.68 o
  -1   9   3      493.93      499.81      6.02 o
   0   9   3      551.59      535.51      6.31 o
   1   9   3        4.58        4.92      0.48 o
   2   9   3        2.36        0.67      0.34 o
   3   9   3      243.73      226.81      4.17 o
   4   9   3      439.02      432.50     14.94 o
   5   9   3      761.60      729.18     23.56 o
   6   9   3        6.86        5.64      0.55 o
   7   9   3       43.07       40.37      0.97 o
   8   9   3      361.12      329.92      4.52 o
   9   9   3       11.27        9.96      0.81 o
  10   9   3       16.76       11.42      1.60 o
  11   9   3       42.26       42.06      2.03 o
  12   9   3       91.69       88.14      2.85 o
  13   9   3       62.95       71.48      2.90 o
  14   9   3        3.00        9.52      1.59 o
  15   9   3        4.50        4.12      1.58 o
 -11  10   3        7.63        3.28      2.61 o
 -10  10   3       16.56       11.88      4.46 o
  -9  10   3        0.25       -1.23      2.15 o
  -8  10   3        0.06       -1.31      1.31 o
  -7  10   3       22.99       24.04      2.23 o
  -6  10   3       38.88       42.36      2.21 o
  -5  10   3        6.53        4.24      1.14 o
  -4  10   3        0.02       -0.93      0.93 o
  -3  10   3      107.38       97.32      2.46 o
  -2  10   3       66.84       60.45      1.74 o
  -1  10   3     1317.60     1257.12     15.65 o
   0  10   3       27.65       27.77      0.95 o
   1  10   3      195.39      171.56      2.37 o
   2  10   3      155.58      177.37      2.33 o
   3  10   3        7.40        4.35      0.57 o
   4  10   3      214.10      221.25      9.21 o
   5  10   3      389.48      383.26     13.83 o
   6  10   3       27.92       21.20      2.94 o
   7  10   3        5.82        6.44      0.54 o
   8  10   3       40.21       44.90      1.46 o
   9  10   3       45.67       42.70      1.50 o
  10  10   3       60.69       64.28      2.06 o
  11  10   3        0.44        0.53      0.98 o
  12  10   3       39.24       32.39      1.75 o
  13  10   3       19.34       22.21      1.67 o
  14  10   3        0.57        1.95      1.42 o
  15  10   3        6.34        4.96      4.21 o
 -10  11   3       17.25       21.02      4.56 o
  -9  11   3        4.20        1.14      3.93 o
  -8  11   3        0.46       -1.00      1.64 o
  -7  11   3        5.22        4.69      1.44 o
  -6  11   3        5.59        1.85      1.64 o
  -5  11   3        0.76       -0.84      1.10 o
  -4  11   3      134.41      137.13      3.17 o
  -3  11   3       28.03       25.97      2.05 o
  -2  11   3      112.07      117.62      2.68 o
  -1  11   3      457.20      443.76      6.31 o
   0  11   3       48.50       58.49      1.54 o
   1  11   3      338.21      307.43      4.28 o
   2  11   3       31.97       48.93      1.10 o
   3  11   3      125.16      111.01      2.50 o
   4  11   3       57.77       49.35      4.62 o
   5  11   3       91.75      101.35      5.84 o
   6  11   3        7.75       14.30      3.04 o
   7  11   3       64.59       66.90      5.42 o
   8  11   3      128.12      126.44      2.40 o
   9  11   3       69.91       76.94      2.15 o
  10  11   3       32.22       39.01      1.44 o
  11  11   3        2.06        0.66      0.94 o
  12  11   3        2.40        1.71      1.10 o
  13  11   3       11.94       12.03      1.45 o
  14  11   3       12.87       13.76      1.65 o
  15  11   3       14.46       10.15      2.90 o
  -9  12   3        9.27        9.06      2.91 o
  -8  12   3        0.00       -2.27      2.27 o
  -7  12   3        1.61        0.96      1.57 o
  -6  12   3        5.54        3.57      1.35 o
  -5  12   3        4.89        2.61      1.26 o
  -4  12   3       47.46       38.79      1.84 o
  -3  12   3       15.01       15.23      1.31 o
  -2  12   3       10.52        5.96      1.06 o
  -1  12   3       99.99      111.83      2.59 o
   0  12   3      559.87      583.47      7.74 o
   1  12   3      362.51      378.92      5.22 o
   2  12   3      709.89      676.11      8.62 o
   3  12   3      600.37      567.74      7.88 o
   4  12   3        0.01        1.23      2.43 o
   5  12   3       65.78       66.50      5.35 o
   6  12   3        3.27        0.94      2.64 o
   7  12   3       68.04       64.69      5.16 o
   8  12   3       11.91        7.70      1.07 o
   9  12   3      105.81       99.93      3.57 o
  10  12   3       17.50       16.35      1.14 o
  11  12   3        2.02        1.48      1.25 o
  12  12   3       12.39       12.21      2.44 o
  13  12   3       12.05        8.44      3.57 o
  14  12   3        0.38        0.45      1.66 o
  -8  13   3       24.10       28.03      4.57 o
  -7  13   3        0.14       -1.70      1.70 o
  -6  13   3        1.02       -1.32      1.32 o
  -5  13   3        0.18        1.77      1.26 o
  -4  13   3        1.45        2.75      1.21 o
  -3  13   3      112.62      113.62      2.94 o
  -2  13   3       17.60       20.76      1.39 o
  -1  13   3       86.40       89.78      4.07 o
   0  13   3       44.05       52.37      2.90 o
   1  13   3       59.81       63.37      1.68 o
   2  13   3        2.73        1.88      0.66 o
   3  13   3       87.91       83.93      1.86 o
   4  13   3        1.60        0.80      2.33 o
   5  13   3      285.88      283.14     11.92 o
   6  13   3      128.40      121.84      7.09 o
   7  13   3        2.65       -2.83      2.83 o
   8  13   3       61.39       75.38      6.22 o
   9  13   3       10.42        8.99      0.94 o
  10  13   3       38.80       28.90      4.38 o
  11  13   3       10.97        9.53      1.39 o
  12  13   3        0.38       -0.33      1.32 o
  13  13   3        3.29        3.81      1.48 o
  -7  14   3       10.91        9.22      2.52 o
  -6  14   3        0.01       -1.71      1.71 o
  -5  14   3       40.98       48.31      2.27 o
  -4  14   3        9.27       10.83      2.37 o
  -3  14   3        1.47        0.59      1.18 o
  -2  14   3       24.04       25.65      1.55 o
  -1  14   3       29.28       28.53      1.80 o
   0  14   3       15.27       14.43      1.20 o
   1  14   3       54.40       48.23      1.80 o
   2  14   3       48.99       36.76      1.59 o
   3  14   3       14.66       11.27      1.33 o
   4  14   3        7.88        3.41      0.86 o
   5  14   3      123.30      124.88      7.37 o
   6  14   3      161.94      173.43      9.19 o
   7  14   3       48.55       56.70      5.89 o
   8  14   3        0.85       -0.19      3.39 o
   9  14   3       22.98       25.70      1.90 o
  10  14   3        0.50        0.64      1.39 o
  11  14   3        0.03       -0.38      1.60 o
  12  14   3       13.28       17.93      2.36 o
  -6  15   3        5.66        6.45      4.71 o
  -5  15   3        1.08       -1.76      1.76 o
  -4  15   3        0.70       -1.33      1.33 o
  -3  15   3        0.91       -1.24      1.24 o
  -2  15   3       26.24       23.23      1.68 o
  -1  15   3        0.34       -1.11      1.11 o
   0  15   3       80.04       76.87      2.36 o
   1  15   3        9.66        9.76      1.40 o
   2  15   3       42.02       41.36      3.25 o
   3  15   3       29.13       30.95      1.68 o
   4  15   3        3.50        4.87      1.05 o
   5  15   3       49.72       43.58      5.02 o
   6  15   3      126.21      109.61      7.66 o
   7  15   3       45.22       69.21      6.57 o
   8  15   3        1.04       -0.68      3.49 o
   9  15   3       35.02       37.06      5.47 o
  10  15   3       31.15       29.45      2.40 o
  11  15   3       12.30       12.98      1.96 o
  -4  16   3        0.16       -1.59      1.59 o
  -3  16   3        2.38        0.33      1.50 o
  -2  16   3        2.31       -1.06      1.25 o
  -1  16   3        0.67       -1.10      1.17 o
   0  16   3       46.15       52.18      3.07 o
   1  16   3       41.79       39.44      2.48 o
   2  16   3      127.89      137.11      3.55 o
   3  16   3       18.95       21.29      2.02 o
   4  16   3      140.11      148.10      8.58 o
   5  16   3       13.10        8.86      3.70 o
   6  16   3       22.51       24.24      4.48 o
   7  16   3        0.85       -0.73      3.27 o
   8  16   3        9.13        0.33      3.89 o
  -2  17   3        2.84        4.53      2.03 o
  -1  17   3       51.11       52.17      3.54 o
   0  17   3       26.52       30.43      2.09 o
   1  17   3        4.27        5.44      1.48 o
   2  17   3        0.82       -0.66      1.28 o
   3  17   3       42.10       58.64      5.12 o
   4  17   3        8.79       13.30      1.78 o
   5  17   3       21.46       22.60      1.84 o
   6  17   3        1.47        1.46      3.63 o
   7  17   3        1.99        4.62      3.79 o
   8  17   3       49.64       67.99      6.93 o
  -6 -16   4       17.41       17.48      2.61 o
  -5 -16   4       11.95       10.70      2.38 o
  -4 -16   4        6.35       12.75      1.81 o
  -3 -16   4        0.02       -0.42      1.91 o
  -2 -16   4        0.94       -2.38      5.17 o
  -1 -16   4       69.96       74.10      3.55 o
   0 -16   4        0.60        0.73      2.17 o
  -9 -15   4       21.93       15.55      2.64 o
  -8 -15   4        3.30        0.28      2.10 o
  -7 -15   4        0.90       -0.80      1.96 o
  -6 -15   4        9.74       11.94      3.99 o
  -5 -15   4       12.44        9.03      1.64 o
  -4 -15   4       19.03       19.78      2.11 o
  -3 -15   4       59.37       59.20      4.55 o
  -2 -15   4        0.27       -1.48      1.48 o
  -1 -15   4       20.27       17.69      1.78 o
   0 -15   4        8.64        8.84      1.37 o
   1 -15   4       47.25       56.94      6.21 o
   2 -15   4       40.21       55.88      3.17 o
   3 -15   4       22.94       29.40      2.69 o
 -10 -14   4        0.25       -0.06      1.56 o
  -9 -14   4       26.07       26.45      2.00 o
  -8 -14   4       39.67       48.48      5.50 o
  -7 -14   4       13.49       12.79      1.80 o
  -6 -14   4        1.63        0.22      1.35 o
  -5 -14   4        3.00        4.21      1.55 o
  -4 -14   4      106.99      115.02      3.75 o
  -3 -14   4        0.17       -1.44      1.44 o
  -2 -14   4        7.87        8.50      1.32 o
  -1 -14   4        5.91        4.63      1.15 o
   0 -14   4       10.21       12.99      1.53 o
   1 -14   4       62.37       71.24      2.47 o
   2 -14   4       64.00       76.90      3.07 o
   3 -14   4        0.91        1.02      1.56 o
   4 -14   4       87.15       88.18      3.52 o
   5 -14   4        0.13       -0.76      1.99 o
 -12 -13   4        0.93       -0.80      2.59 o
 -11 -13   4       32.82       37.51      3.76 o
 -10 -13   4        9.31       19.47      2.00 o
  -9 -13   4        4.54       11.31      2.57 o
  -8 -13   4        1.90        2.35      1.44 o
  -7 -13   4        1.11        1.40      1.37 o
  -6 -13   4       63.41       66.21      4.38 o
  -5 -13   4       37.89       39.03      2.86 o
  -4 -13   4       14.71       14.13      1.34 o
  -3 -13   4       90.14       89.09      2.61 o
  -2 -13   4      126.53      130.59      3.21 o
  -1 -13   4        0.35       -1.10      1.10 o
   0 -13   4        7.22        8.27      1.36 o
   1 -13   4       24.51       24.64      1.49 o
   2 -13   4        0.59       -1.09      1.09 o
   3 -13   4       17.61       22.09      1.93 o
   4 -13   4       62.20       72.88      3.19 o
   5 -13   4       58.26       68.71      3.33 o
   6 -13   4       51.36       58.94      5.25 o
   7 -13   4        5.97        4.31      3.84 o
 -12 -12   4        8.84        5.80      1.99 o
 -11 -12   4       23.83       20.26      3.68 o
 -10 -12   4        8.63       10.73      1.92 o
  -9 -12   4        5.43        4.59      1.57 o
  -8 -12   4       35.40       37.53      2.48 o
  -7 -12   4       69.19       74.11      4.41 o
  -6 -12   4       14.73       14.65      1.25 o
  -5 -12   4       86.56       93.89      2.52 o
  -4 -12   4       39.41       38.77      1.79 o
  -3 -12   4       32.01       32.50      1.55 o
  -2 -12   4       19.39       20.45      1.35 o
  -1 -12   4       44.53       37.20      1.74 o
   0 -12   4       15.04       12.38      1.37 o
   1 -12   4       89.38       95.21      2.94 o
   2 -12   4        0.44        1.45      1.08 o
   3 -12   4       21.13       21.69      1.81 o
   4 -12   4        0.03        2.96      1.50 o
   5 -12   4      101.39      112.92      7.18 o
   6 -12   4       40.15       46.94      3.93 o
   7 -12   4      146.50      163.11      5.93 o
   8 -12   4        4.91        4.29      4.05 o
 -13 -11   4        2.39        5.71      1.62 o
 -12 -11   4        7.30        9.36      1.55 o
 -11 -11   4       21.16       15.91      1.67 o
 -10 -11   4       15.74       16.31      1.46 o
  -9 -11   4       80.33       91.76      2.68 o
  -8 -11   4        2.88        4.43      1.14 o
  -7 -11   4        0.02       -1.10      1.10 o
  -6 -11   4      427.41      425.01      6.38 o
  -5 -11   4       62.61       60.88      2.13 o
  -4 -11   4       76.36       82.99      2.00 o
  -3 -11   4       33.48       28.45      1.71 o
  -2 -11   4        0.51        2.31      1.03 o
  -1 -11   4        0.49       -0.93      0.93 o
   0 -11   4       13.45       14.58      1.31 o
   1 -11   4        0.50       -1.08      1.08 o
   2 -11   4        6.86        3.83      1.26 o
   3 -11   4       11.42       18.38      1.99 o
   4 -11   4      228.62      262.77      6.76 o
   5 -11   4        9.26       10.92      1.70 o
   6 -11   4        0.06        0.20      1.57 o
   7 -11   4      122.98      125.97      4.14 o
   8 -11   4        6.16        8.68      2.73 o
   9 -11   4        1.29       -1.85      2.61 o
 -14 -10   4        6.72        9.36      2.15 o
 -13 -10   4        0.21        0.78      1.47 o
 -12 -10   4       31.20       38.43      2.26 o
 -11 -10   4        0.22       -1.22      1.22 o
 -10 -10   4        0.08       -1.20      1.20 o
  -9 -10   4        1.25       -1.55      1.55 o
  -8 -10   4      137.56      144.88      3.30 o
  -7 -10   4       75.15       83.53      2.09 o
  -6 -10   4        0.57       -0.24      0.79 o
  -5 -10   4       49.07       50.85      1.93 o
  -4 -10   4        0.27        0.26      0.77 o
  -3 -10   4      491.13      478.59      6.95 o
  -2 -10   4      218.42      225.52      3.58 o
  -1 -10   4       16.27       15.16      1.05 o
   0 -10   4      184.37      166.57      3.65 o
   1 -10   4        2.96        4.79      1.10 o
   2 -10   4       89.94       80.42      2.61 o
   3 -10   4      161.91      160.98      3.38 o
   4 -10   4      190.84      199.12      6.11 o
   5 -10   4      242.36      229.33      5.22 o
   6 -10   4       27.08       21.33      1.96 o
   7 -10   4        0.08        0.64      1.62 o
   8 -10   4       63.86       62.72      5.15 o
   9 -10   4       26.13       27.52      3.32 o
  10 -10   4        8.90        3.22      2.97 o
 -14  -9   4       17.59       19.11      2.01 o
 -13  -9   4        0.17       -1.09      1.90 o
 -12  -9   4        7.30        8.42      1.58 o
 -11  -9   4       52.24       44.19      2.16 o
 -10  -9   4       32.78       22.08      1.63 o
  -9  -9   4        6.41        3.08      1.13 o
  -8  -9   4        2.03       -0.30      0.96 o
  -7  -9   4       97.16       92.22      2.16 o
  -6  -9   4       38.45       26.75      1.24 o
  -5  -9   4       96.86       98.64      2.28 o
  -4  -9   4       18.30       18.16      0.99 o
  -3  -9   4      219.15      215.40      3.57 o
  -2  -9   4       69.49       59.19      1.49 o
  -1  -9   4       86.76       91.43      2.08 o
   0  -9   4      411.27      414.74      6.24 o
   1  -9   4       22.71       24.41      1.40 o
   2  -9   4      250.20      212.48      4.41 o
   3  -9   4        0.27       -0.90      0.90 o
   4  -9   4       41.36       43.32      2.14 o
   5  -9   4        0.28        1.96      1.32 o
   6  -9   4        1.22        1.81      1.41 o
   7  -9   4        1.17       -0.60      1.43 o
   8  -9   4       44.33       42.20      4.19 o
   9  -9   4       30.38       27.31      3.10 o
  10  -9   4       58.43       73.67     12.86 o
  11  -9   4        0.00       -1.49      3.99 o
 -15  -8   4        4.64        1.90      2.09 o
 -14  -8   4        3.51        0.91      1.69 o
 -13  -8   4        0.11       -1.41      1.41 o
 -12  -8   4        0.59       -0.03      1.44 o
 -11  -8   4      445.18      499.83     10.22 o
 -10  -8   4       89.18       93.33      2.86 o
  -9  -8   4       13.62       14.02      1.29 o
  -8  -8   4       63.96       62.11      2.14 o
  -7  -8   4       88.49       93.57      2.15 o
  -6  -8   4      291.23      332.11      5.08 o
  -5  -8   4       12.65        7.84      0.78 o
  -4  -8   4      133.28      133.91      2.74 o
  -3  -8   4      245.25      256.66      6.24 o
  -2  -8   4     1484.65     1474.00     19.25 o
  -1  -8   4        1.39        1.03      0.65 o
   0  -8   4      252.92      242.43      5.24 o
   1  -8   4       40.55       38.36      1.32 o
   2  -8   4      800.29      762.24     10.38 o
   3  -8   4        3.23        0.16      1.01 o
   4  -8   4       14.43       12.82      1.06 o
   5  -8   4      170.07      154.36      3.28 o
   6  -8   4        0.34        0.12      1.09 o
   7  -8   4       27.07       27.66      1.69 o
   8  -8   4       32.91       28.79      2.44 o
   9  -8   4       13.81       12.75      3.11 o
  10  -8   4       20.78       17.36      2.32 o
  11  -8   4        0.00       -1.48      2.80 o
  12  -8   4        0.85       -2.09      2.61 o
 -15  -7   4        1.81       -0.05      2.10 o
 -14  -7   4        8.75        8.16      1.79 o
 -13  -7   4        4.72        9.34      1.75 o
 -12  -7   4       71.01       66.57      3.50 o
 -11  -7   4       54.71       62.28      2.67 o
 -10  -7   4       87.97       94.85      2.89 o
  -9  -7   4       69.52       78.72      2.48 o
  -8  -7   4       26.32       33.68      1.56 o
  -7  -7   4      126.67      120.02      2.48 o
  -6  -7   4       38.58       38.28      1.39 o
  -5  -7   4     1010.31      984.02     16.94 o
  -4  -7   4      187.55      210.77      4.62 o
  -3  -7   4      216.24      219.12      3.89 o
  -2  -7   4      127.43      120.78      2.72 o
  -1  -7   4      233.99      223.01      3.02 o
   0  -7   4      318.54      275.05      3.42 o
   1  -7   4      359.59      373.70      6.31 o
   2  -7   4      141.11      132.57      2.01 o
   3  -7   4      282.57      267.51      3.86 o
   4  -7   4       26.56       15.58      0.90 o
   5  -7   4      280.99      299.91      4.96 o
   6  -7   4      177.55      185.37      3.70 o
   7  -7   4        6.91        3.34      1.15 o
   8  -7   4      119.80      111.93      3.09 o
   9  -7   4      121.16      131.17      3.99 o
  10  -7   4       25.17       25.80      2.31 o
  11  -7   4       21.30       18.57      2.32 o
  12  -7   4        0.08       -2.02      2.02 o
  13  -7   4       15.91       11.35      3.39 o
 -15  -6   4        1.89        0.83      2.69 o
 -14  -6   4       63.38       66.10      3.19 o
 -13  -6   4        2.68        4.86      3.08 o
 -12  -6   4       16.94       17.34      2.09 o
 -11  -6   4        8.33       11.23      1.51 o
 -10  -6   4       76.78       88.73      2.81 o
  -9  -6   4        7.53        8.40      1.24 o
  -8  -6   4        7.21        1.72      0.91 o
  -7  -6   4       91.51       86.15      2.25 o
  -6  -6   4        4.85        9.34      0.74 o
  -5  -6   4      577.97      629.68      6.54 o
  -4  -6   4      271.40      286.25      4.99 o
  -3  -6   4       20.27       23.86      0.71 o
  -2  -6   4      101.80       86.56      2.05 o
  -1  -6   4      397.25      431.11      4.94 o
   0  -6   4      347.90      378.96      4.14 o
   1  -6   4        4.90        7.43      0.52 o
   2  -6   4      472.92      485.18      5.99 o
   3  -6   4      176.31      173.94      2.39 o
   4  -6   4      158.65      143.80      2.79 o
   5  -6   4      288.50      261.72      3.94 o
   6  -6   4      286.71      264.06      4.10 o
   7  -6   4      102.52       92.54      2.36 o
   8  -6   4      139.05      127.30      3.17 o
   9  -6   4        1.17        0.09      1.49 o
  10  -6   4        0.87        0.01      1.63 o
  11  -6   4       12.14       15.51      2.16 o
  12  -6   4        0.54       -1.84      1.84 o
  13  -6   4        0.21       -2.42      2.92 o
 -16  -5   4        1.61        0.42      4.15 o
 -15  -5   4        0.23       -1.85      1.85 o
 -14  -5   4       10.78       10.26      1.99 o
 -13  -5   4        3.83        3.21      1.69 o
 -12  -5   4       30.91       24.16      1.93 o
 -11  -5   4        5.96        6.96      2.50 o
 -10  -5   4      191.90      194.74      5.49 o
  -9  -5   4       79.08       74.35      2.49 o
  -8  -5   4      494.38      483.60     12.26 o
  -7  -5   4       20.47       15.44      0.79 o
  -6  -5   4      106.27       98.18      1.66 o
  -5  -5   4      954.09      978.66     10.68 o
  -4  -5   4       33.41       21.87      0.71 o
  -3  -5   4      195.15      179.62      2.31 o
  -2  -5   4       66.81       58.68      1.01 o
  -1  -5   4      223.71      225.95      2.61 o
   0  -5   4       36.11       41.29      0.93 o
   1  -5   4     2502.62     2680.04     29.30 o
   2  -5   4       86.04       71.87      1.29 o
   3  -5   4      304.51      296.82      3.49 o
   4  -5   4      378.94      348.44      3.82 o
   5  -5   4      194.38      174.81      2.66 o
   6  -5   4       69.67       49.74      1.96 o
   7  -5   4        0.66       -0.84      0.84 o
   8  -5   4       81.51       73.94      2.20 o
   9  -5   4        3.95        4.70      1.29 o
  10  -5   4       27.99       31.67      2.18 o
  11  -5   4       10.77        4.65      1.82 o
  12  -5   4       40.01       43.09      4.01 o
  13  -5   4        0.95       -2.32      2.79 o
  14  -5   4        5.97        4.97      6.48 o
 -16  -4   4        1.43        5.02      4.24 o
 -15  -4   4        1.99        1.33      2.75 o
 -14  -4   4        0.45       -0.33      1.75 o
 -13  -4   4        1.10       -1.54      1.54 o
 -12  -4   4        0.03       -0.99      1.40 o
 -11  -4   4       17.15       15.72      1.70 o
 -10  -4   4       51.12       64.55      2.52 o
  -9  -4   4      141.90      136.17      2.84 o
  -8  -4   4       60.01       57.00      1.60 o
  -7  -4   4      173.12      172.33      2.33 o
  -6  -4   4       67.71       53.46      1.36 o
  -5  -4   4     1472.96     1599.26     15.98 o
  -4  -4   4     1060.37     1142.44     11.49 o
  -3  -4   4      230.09      243.57      2.97 o
  -2  -4   4     1161.85     1209.16     12.31 o
  -1  -4   4      139.86      159.48      1.83 o
   0  -4   4      762.00      705.90      8.42 o
   1  -4   4      183.50      160.97      1.89 o
   2  -4   4      194.71      250.00      3.19 o
   3  -4   4      408.38      364.69      4.10 o
   4  -4   4        0.03       -0.49      0.49 o
   5  -4   4       30.16       25.90      0.96 o
   6  -4   4        3.91       -0.57      0.57 o
   7  -4   4       26.30       26.57      1.29 o
   8  -4   4      128.88      125.33      2.68 o
   9  -4   4       91.80       99.85      2.81 o
  10  -4   4      150.89      145.40      3.53 o
  11  -4   4       26.25       24.73      1.86 o
  12  -4   4       62.50       68.24     11.77 o
  13  -4   4       10.10        8.86      2.90 o
  14  -4   4        3.58       -2.95      2.95 o
 -16  -3   4        0.84        5.65      4.29 o
 -15  -3   4        2.70       -1.40      2.63 o
 -14  -3   4       48.15       51.10      2.89 o
 -13  -3   4        0.40        1.33      1.62 o
 -12  -3   4        0.59       -0.33      1.51 o
 -11  -3   4       42.82       41.35      2.22 o
 -10  -3   4       14.77        6.65      1.25 o
  -9  -3   4      502.78      482.50      7.09 o
  -8  -3   4      103.03       93.37      2.00 o
  -7  -3   4       18.03       20.27      0.80 o
  -6  -3   4       34.04       34.49      1.02 o
  -5  -3   4        7.05        9.72      0.56 o
  -4  -3   4      512.01      484.70      5.13 o
  -3  -3   4     5760.92     6339.63     62.03 o
  -2  -3   4        1.04        4.93      0.56 o
  -1  -3   4        6.07        2.34      0.49 o
   0  -3   4       22.84        6.31      0.36 o
   1  -3   4      210.78      192.98      2.15 o
   2  -3   4     1896.54     2013.89     18.84 o
   3  -3   4      294.51      285.31      3.29 o
   4  -3   4      151.60      156.33      2.15 o
   5  -3   4      199.89      214.30      2.96 o
   6  -3   4      480.17      509.15      6.12 o
   7  -3   4      273.14      246.97      3.51 o
   8  -3   4        0.12       -0.32      0.88 o
   9  -3   4        2.29        1.78      1.15 o
  10  -3   4      171.12      189.04      3.96 o
  11  -3   4      179.61      198.86      4.25 o
  12  -3   4        2.65        1.22      1.73 o
  13  -3   4       22.99       26.53      2.48 o
  14  -3   4        7.52        5.71      3.09 o
  15  -3   4        0.15       -3.05      3.05 o
 -16  -2   4        1.10        3.70      4.41 o
 -15  -2   4        1.25       -2.54      2.54 o
 -14  -2   4        0.49        3.94      2.46 o
 -13  -2   4       53.18       65.98      3.19 o
 -12  -2   4       31.02       22.06      1.95 o
 -11  -2   4        0.56        1.97      1.17 o
 -10  -2   4        0.13        0.59      1.03 o
  -9  -2   4       56.66       47.59      1.69 o
  -8  -2   4      202.63      198.85      3.17 o
  -7  -2   4        5.58        3.21      0.68 o
  -6  -2   4        5.96        3.36      0.60 o
  -5  -2   4      491.26      501.28      5.04 o
  -4  -2   4       67.35       71.61      1.14 o
  -3  -2   4      808.12      945.29      9.01 o
  -2  -2   4      158.96      197.62      2.01 o
  -1  -2   4     1090.50     1180.32     11.12 o
   0  -2   4       26.22       31.26      0.64 o
   1  -2   4     1436.45     1572.26     14.75 o
   2  -2   4      182.28      168.28      2.22 o
   3  -2   4     1629.99     1746.25     17.47 o
   4  -2   4      204.12      253.37      3.01 o
   5  -2   4     1622.90     1749.91     18.94 o
   6  -2   4      118.31      122.66      2.08 o
   7  -2   4      843.87      822.90      9.42 o
   8  -2   4      534.82      505.91      6.23 o
   9  -2   4      139.63      138.77      2.95 o
  10  -2   4        2.14       -1.05      1.05 o
  11  -2   4       39.24       35.02      1.87 o
  12  -2   4        0.05       -0.87      1.62 o
  13  -2   4        0.01       -2.03      2.03 o
  14  -2   4       53.04       56.57      3.20 o
  15  -2   4        9.64        9.06      3.49 o
 -16  -1   4        0.01        1.70      4.26 o
 -15  -1   4        0.00       -2.51      2.51 o
 -14  -1   4       19.27       13.07      2.82 o
 -13  -1   4       73.44       80.67      4.28 o
 -12  -1   4        7.09        6.85      1.48 o
 -11  -1   4       16.25       10.26      1.47 o
 -10  -1   4       13.64       15.52      1.33 o
  -9  -1   4      572.75      583.18      7.59 o
  -8  -1   4      121.61      123.36      2.37 o
  -7  -1   4      148.49      126.86      1.96 o
  -6  -1   4      915.61     1004.27     10.37 o
  -5  -1   4       80.55       96.56      1.55 o
  -4  -1   4     1897.94     2129.93     19.91 o
  -3  -1   4       16.28        3.20      0.34 o
  -2  -1   4     3229.68     3279.11     28.31 o
  -1  -1   4     2770.03     2892.59     34.99 o
   0  -1   4      115.34      137.61      1.70 o
   1  -1   4      558.64      602.95      5.82 o
   2  -1   4      661.61      670.64      6.49 o
   3  -1   4     2303.67     2334.00     23.23 o
   4  -1   4      449.34      528.04      5.63 o
   5  -1   4        8.49        2.93      0.49 o
   6  -1   4     1138.89     1090.11     12.05 o
   7  -1   4      202.73      210.12      3.02 o
   8  -1   4       19.03       14.54      0.89 o
   9  -1   4        5.06        6.16      0.90 o
  10  -1   4       11.92        9.37      1.11 o
  11  -1   4        6.67        4.25      1.24 o
  12  -1   4       12.14       11.85      1.81 o
  13  -1   4        6.59        2.77      1.81 o
  14  -1   4       48.86       48.32      3.80 o
  15  -1   4        9.58        6.45      3.02 o
 -16   0   4        0.53       -3.68      4.31 o
 -15   0   4        0.26        0.33      3.70 o
 -14   0   4        0.86       -1.26      2.47 o
 -13   0   4       34.04       39.35      2.64 o
 -12   0   4       29.19       26.57      2.10 o
 -11   0   4        7.11        5.57      1.28 o
 -10   0   4        6.90        0.98      1.02 o
  -9   0   4        3.58       -0.26      0.87 o
  -8   0   4        0.57       -0.19      0.67 o
  -7   0   4       48.07       30.05      1.02 o
  -6   0   4        0.04        0.58      0.51 o
  -5   0   4      674.68      745.35      8.37 o
  -4   0   4      775.40      801.91      8.26 o
  -3   0   4       82.61       67.83      1.42 o
  -2   0   4        0.79        0.25      0.28 o
  -1   0   4      960.61     1056.71      9.55 o
   0   0   4        3.08        4.13      0.26 o
   1   0   4      885.82      924.44      8.09 o
   2   0   4     1388.24     1404.52     12.52 o
   3   0   4     1235.91     1262.26     11.93 o
   4   0   4       50.82       51.49      1.00 o
   5   0   4       12.14       18.85      0.64 o
   6   0   4      326.70      314.58      3.95 o
   7   0   4      145.50      121.55      2.27 o
   8   0   4       18.97       13.78      0.85 o
   9   0   4        4.93        6.67      0.86 o
  10   0   4       22.92       14.85      1.15 o
  11   0   4        5.31        3.17      1.53 o
  12   0   4       13.60        9.94      1.71 o
  13   0   4       75.64       82.46      3.45 o
  14   0   4       16.48       12.24      2.20 o
  15   0   4        3.42       -2.35      3.92 o
  16   0   4       14.01       14.67      3.82 o
 -15   1   4        0.27       -1.77      2.68 o
 -14   1   4        0.83       -1.99      1.99 o
 -13   1   4        6.78        4.96      1.92 o
 -12   1   4       42.84       54.07      2.63 o
 -11   1   4        4.76        2.70      2.10 o
 -10   1   4       33.16       27.89      1.41 o
  -9   1   4       15.68        9.60      1.09 o
  -8   1   4       64.33       62.40      1.78 o
  -7   1   4       72.51       58.82      1.85 o
  -6   1   4       15.68       23.85      0.89 o
  -5   1   4      927.55      968.36     10.70 o
  -4   1   4       26.56       27.89      0.84 o
  -3   1   4     1119.93     1127.28     11.42 o
  -2   1   4      617.42      612.42      5.37 o
  -1   1   4     3088.23     3419.29     28.50 o
   0   1   4      675.06      685.60      6.63 o
   1   1   4      115.78      169.88      1.74 o
   2   1   4     2447.77     2484.40     22.97 o
   3   1   4        0.33        0.46      0.24 o
   4   1   4      927.43      933.97      8.51 o
   5   1   4      725.87      782.41      7.23 o
   6   1   4      272.64      281.57      3.32 o
   7   1   4      249.71      263.46      3.88 o
   8   1   4      192.49      157.44      2.46 o
   9   1   4        3.33       -0.24      0.73 o
  10   1   4       53.15       41.20      1.52 o
  11   1   4        3.71        1.37      1.18 o
  12   1   4       79.50       92.85      2.84 o
  13   1   4       70.38       80.39      4.73 o
  14   1   4        1.48       -1.45      2.25 o
  15   1   4        0.55        0.92      2.64 o
  16   1   4        1.03       -2.53      2.85 o
 -15   2   4        3.99        1.75      2.35 o
 -14   2   4        1.92       -2.03      2.03 o
 -13   2   4        6.79        4.78      1.96 o
 -12   2   4       32.75       37.83      2.41 o
 -11   2   4       28.98       23.19      1.64 o
 -10   2   4        9.80        6.67      1.22 o
  -9   2   4        0.80       -0.83      0.91 o
  -8   2   4      293.16      267.61      3.75 o
  -7   2   4       27.27       24.39      0.99 o
  -6   2   4      367.25      435.04      5.26 o
  -5   2   4      157.10      166.40      2.41 o
  -4   2   4      444.73      508.35      5.85 o
  -3   2   4      347.27      390.01      4.24 o
  -2   2   4      176.77      162.12      2.67 o
  -1   2   4      174.54      214.92      2.46 o
   0   2   4     1588.16     1773.25     16.55 o
   1   2   4       40.40       44.66      0.75 o
   2   2   4     1934.36     2152.23     20.02 o
   3   2   4        4.95        1.97      0.28 o
   4   2   4        3.16        1.53      0.37 o
   5   2   4      367.56      355.94      3.49 o
   6   2   4      550.98      542.07      4.93 o
   7   2   4      176.41      186.13      2.72 o
   8   2   4      590.55      569.28      6.26 o
   9   2   4       85.06       86.06      2.01 o
  10   2   4       38.58       39.75      1.66 o
  11   2   4       23.13       17.79      1.41 o
  12   2   4        5.55       10.95      1.38 o
  13   2   4        4.99        2.75      1.81 o
  14   2   4       20.18       20.65      2.75 o
  15   2   4        0.09       -2.38      2.38 o
  16   2   4        1.49       -1.37      2.73 o
 -15   3   4        1.38        3.73      3.35 o
 -14   3   4       13.32       18.37      2.54 o
 -13   3   4        2.04        2.17      2.16 o
 -12   3   4        3.31        4.19      1.97 o
 -11   3   4        8.59       12.10      1.53 o
 -10   3   4        6.35        5.03      1.24 o
  -9   3   4      113.95      108.36      2.79 o
  -8   3   4      126.70      110.90      2.20 o
  -7   3   4      594.14      548.66      6.59 o
  -6   3   4      120.31      107.42      1.95 o
  -5   3   4      790.27      801.32      9.02 o
  -4   3   4      149.25      160.51      2.13 o
  -3   3   4        3.39        1.18      0.39 o
  -2   3   4       52.42       19.46      0.62 o
  -1   3   4      545.39      559.50      5.09 o
   0   3   4     7789.56     7911.85     73.13 o
   1   3   4       30.37       30.72      0.64 o
   2   3   4      662.01      676.55      6.12 o
   3   3   4      174.80      189.59      2.05 o
   4   3   4      210.29      180.15      1.90 o
   5   3   4      271.36      274.25      2.77 o
   6   3   4      108.60      117.65      1.49 o
   7   3   4      660.67      710.27      6.69 o
   8   3   4      244.31      259.10      3.46 o
   9   3   4        0.43       -0.67      0.67 o
  10   3   4       44.85       35.80      1.57 o
  11   3   4        7.78        4.35      1.15 o
  12   3   4        4.85        1.40      1.37 o
  13   3   4        1.24       -0.57      1.44 o
  14   3   4        0.74       -1.31      1.58 o
  15   3   4       10.37        8.55      4.66 o
  16   3   4        5.30        3.60      2.80 o
 -14   4   4        0.44       -0.32      2.85 o
 -13   4   4        1.13        0.24      2.56 o
 -12   4   4       35.10       34.41      2.45 o
 -11   4   4        3.56        1.39      1.35 o
 -10   4   4      192.97      197.09      4.07 o
  -9   4   4       45.94       34.94      1.71 o
  -8   4   4       45.60       44.69      1.61 o
  -7   4   4       30.91       34.46      1.27 o
  -6   4   4        8.76        4.67      0.71 o
  -5   4   4        8.47        4.09      0.70 o
  -4   4   4        9.10       12.70      0.65 o
  -3   4   4       14.16       18.60      0.69 o
  -2   4   4        1.40       -0.33      0.33 o
  -1   4   4     1099.30     1281.41     12.07 o
   0   4   4     1814.34     1924.07     17.92 o
   1   4   4     2035.93     2047.13     21.67 o
   2   4   4      239.70      228.69      2.55 o
   3   4   4     1839.23     1853.79     18.54 o
   4   4   4     3312.80     3511.32     34.91 o
   5   4   4       96.95       92.54      1.18 o
   6   4   4       14.70       21.26      0.64 o
   7   4   4      138.68      124.26      1.68 o
   8   4   4        0.90        0.28      0.48 o
   9   4   4       22.29       22.11      1.41 o
  10   4   4       64.11       59.89      3.53 o
  11   4   4       28.28       24.02      1.68 o
  12   4   4        4.56        3.94      1.40 o
  13   4   4       27.33       33.07      2.11 o
  14   4   4       15.20       18.70      1.98 o
  15   4   4        9.13        8.65      2.56 o
  16   4   4        2.37       -1.60      3.79 o
 -14   5   4       11.99       13.82      3.33 o
 -13   5   4        1.52       -2.58      2.58 o
 -12   5   4        1.03        0.92      1.82 o
 -11   5   4       19.01       27.29      2.52 o
 -10   5   4       18.55       21.47      1.70 o
  -9   5   4       23.42       19.46      1.52 o
  -8   5   4       52.97       46.59      1.70 o
  -7   5   4       52.23       45.88      1.60 o
  -6   5   4      412.67      407.08      5.10 o
  -5   5   4      184.58      178.48      2.46 o
  -4   5   4      209.80      188.87      2.46 o
  -3   5   4      153.78      157.91      2.02 o
  -2   5   4       81.74       99.19      1.38 o
  -1   5   4      397.79      436.21      5.66 o
   0   5   4     1692.01     1773.69     17.27 o
   1   5   4        1.55        0.43      0.26 o
   2   5   4        4.96        2.40      0.31 o
   3   5   4      862.80      907.81      8.14 o
   4   5   4      463.12      427.37      4.00 o
   5   5   4      119.96       95.14      1.25 o
   6   5   4      117.21      118.07      1.61 o
   7   5   4       16.97       20.13      0.59 o
   8   5   4       92.11       78.80      1.35 o
   9   5   4        4.31        2.92      0.81 o
  10   5   4      258.67      235.21      4.88 o
  11   5   4       59.27       56.87      3.29 o
  12   5   4        5.47        2.63      1.35 o
  13   5   4       19.82       20.81      1.86 o
  14   5   4        5.03        7.32      1.72 o
  15   5   4       12.74       17.18      2.05 o
  16   5   4        1.82        1.88      3.60 o
 -14   6   4       12.73       20.06      3.50 o
 -13   6   4       20.27       18.13      3.28 o
 -12   6   4        2.86       -0.25      1.81 o
 -11   6   4       15.01       15.18      2.01 o
 -10   6   4        5.67        5.07      1.64 o
  -9   6   4       74.00       69.81      2.51 o
  -8   6   4       19.18       20.99      1.33 o
  -7   6   4       48.15       37.69      1.52 o
  -6   6   4        0.04       -0.75      0.75 o
  -5   6   4       72.27       70.84      1.78 o
  -4   6   4        5.89        4.98      0.65 o
  -3   6   4      304.37      297.49      3.47 o
  -2   6   4      132.95      143.67      2.36 o
  -1   6   4      970.07     1034.50     11.37 o
   0   6   4     1520.26     1613.85     16.22 o
   1   6   4      731.41      854.01      8.16 o
   2   6   4        0.09        1.62      0.29 o
   3   6   4      636.47      642.11      7.28 o
   4   6   4       18.43       20.25      0.61 o
   5   6   4        1.47        1.03      0.37 o
   6   6   4      197.19      189.97      2.32 o
   7   6   4       85.81       74.34      1.19 o
   8   6   4       33.62       31.69      1.17 o
   9   6   4       58.03       48.48      1.68 o
  10   6   4       78.99       88.52      2.61 o
  11   6   4      285.43      281.09      5.53 o
  12   6   4        5.55        1.81      1.33 o
  13   6   4        8.03        6.63      1.51 o
  14   6   4        0.20        0.03      1.49 o
  15   6   4        4.21        2.63      1.84 o
  16   6   4        0.18       -2.04      2.04 o
 -13   7   4       43.20       56.20     13.91 o
 -12   7   4        4.39        4.87      2.03 o
 -11   7   4        5.75        3.00      2.05 o
 -10   7   4       17.26       19.04      2.05 o
  -9   7   4       11.11       11.34      2.03 o
  -8   7   4        4.07        3.01      1.24 o
  -7   7   4      129.04      129.89      3.07 o
  -6   7   4      114.39      110.33      2.39 o
  -5   7   4      139.19      124.11      2.42 o
  -4   7   4      119.29      124.13      2.10 o
  -3   7   4        8.35        7.87      0.62 o
  -2   7   4        1.98        0.11      0.45 o
  -1   7   4      116.20      118.25      1.55 o
   0   7   4      868.45      865.67      8.32 o
   1   7   4       32.37       26.56      0.69 o
   2   7   4       20.12       27.34      1.19 o
   3   7   4       36.26       42.16      1.24 o
   4   7   4      165.39      194.37      2.09 o
   5   7   4       17.69       16.80      1.13 o
   6   7   4      515.03      492.97      5.78 o
   7   7   4      163.76      158.36      2.30 o
   8   7   4       85.57       76.26      1.74 o
   9   7   4      296.62      296.75      4.35 o
  10   7   4       30.69       21.65      1.39 o
  11   7   4       59.26       54.26      2.30 o
  12   7   4        1.49       -0.11      1.27 o
  13   7   4       41.18       40.03      2.24 o
  14   7   4        1.48        2.79      1.52 o
  15   7   4       16.25       22.86      2.82 o
  16   7   4        6.93        7.20      2.18 o
 -13   8   4       13.01       15.64      4.99 o
 -12   8   4        0.29       -0.64      2.00 o
 -11   8   4       31.94       35.83      2.64 o
 -10   8   4        6.71        4.25      2.29 o
  -9   8   4        4.43        5.43      1.73 o
  -8   8   4       18.05       13.59      1.58 o
  -7   8   4       92.69       94.78      2.77 o
  -6   8   4       19.99       22.38      1.44 o
  -5   8   4        3.62        4.45      1.02 o
  -4   8   4        0.62        0.27      0.83 o
  -3   8   4       71.42       76.12      1.51 o
  -2   8   4      395.35      389.83      5.05 o
  -1   8   4      619.68      637.06      6.74 o
   0   8   4      365.27      390.35      3.98 o
   1   8   4       66.21       64.56      1.23 o
   2   8   4      233.76      247.80      3.16 o
   3   8   4     1438.93     1564.36     15.69 o
   4   8   4      175.34      165.54      1.74 o
   5   8   4     1067.95     1046.24     12.52 o
   6   8   4      797.40      788.73      8.96 o
   7   8   4      232.56      248.18      3.73 o
   8   8   4      118.02      104.77      2.01 o
   9   8   4       15.13       18.54      1.00 o
  10   8   4        0.81       -0.13      0.93 o
  11   8   4        4.73        1.96      1.12 o
  12   8   4        1.45       -1.19      1.19 o
  13   8   4       20.55       14.69      1.67 o
  14   8   4        3.54        0.64      2.26 o
  15   8   4        1.69        1.07      1.56 o
  16   8   4       31.25       36.86      2.85 o
 -12   9   4        1.81        1.06      3.92 o
 -11   9   4        8.79        4.09      2.51 o
 -10   9   4       21.56       13.61      2.75 o
  -9   9   4       28.86       28.76      2.28 o
  -8   9   4       97.16       95.84      2.72 o
  -7   9   4       41.77       35.33      1.78 o
  -6   9   4      182.42      189.23      3.44 o
  -5   9   4       49.60       41.16      1.55 o
  -4   9   4       25.78       24.89      1.18 o
  -3   9   4      205.67      201.76      3.22 o
  -2   9   4       43.81       43.59      1.31 o
  -1   9   4        0.50        0.64      0.51 o
   0   9   4        3.82        6.49      0.63 o
   1   9   4      160.18      173.00      2.40 o
   2   9   4      132.94      131.33      1.89 o
   3   9   4       44.29       49.33      1.29 o
   4   9   4        3.49        0.37      0.61 o
   5   9   4      842.55      865.69     10.65 o
   6   9   4       25.73       24.68      0.85 o
   7   9   4      385.21      372.04      4.52 o
   8   9   4      161.85      141.84      2.67 o
   9   9   4       10.92        9.77      0.83 o
  10   9   4       71.51       62.18      2.13 o
  11   9   4       12.11       13.53      1.70 o
  12   9   4       59.80       57.84      2.78 o
  13   9   4        5.08        1.90      1.33 o
  14   9   4        0.70       -0.90      1.35 o
  15   9   4        5.39        8.42      1.72 o
 -11  10   4        6.09        4.95      2.65 o
 -10  10   4       18.96       18.49      4.50 o
  -9  10   4        5.42        7.39      3.44 o
  -8  10   4        0.35        0.07      1.40 o
  -7  10   4      266.25      264.84      5.20 o
  -6  10   4        8.39        6.40      1.34 o
  -5  10   4        0.07       -1.04      1.04 o
  -4  10   4        0.97       -0.18      1.39 o
  -3  10   4       22.75       21.81      1.30 o
  -2  10   4      433.60      392.63      6.18 o
  -1  10   4       71.98       77.71      1.85 o
   0  10   4      499.62      469.07      6.93 o
   1  10   4       43.49       34.15      1.07 o
   2  10   4        9.08        5.67      0.54 o
   3  10   4      139.23      122.36      1.75 o
   4  10   4        2.98        2.48      0.59 o
   5  10   4       21.70       19.28      0.92 o
   6  10   4       66.02       50.29      1.02 o
   7  10   4      150.33      148.28      2.11 o
   8  10   4       20.99       16.61      0.83 o
   9  10   4      145.49      144.17      2.50 o
  10  10   4        6.14        3.95      0.97 o
  11  10   4       43.14       36.43      1.68 o
  12  10   4       13.46       14.33      1.44 o
  13  10   4        1.34        0.27      1.26 o
  14  10   4       12.24        5.96      1.62 o
  15  10   4        1.98       -0.63      3.22 o
 -10  11   4        4.12        4.28      2.67 o
  -9  11   4       50.81       46.65      3.58 o
  -8  11   4        0.49       -1.70      1.70 o
  -7  11   4       27.75       32.16      1.95 o
  -6  11   4        0.94       -1.26      1.29 o
  -5  11   4       85.96       79.38      3.85 o
  -4  11   4        2.35        1.04      1.11 o
  -3  11   4      115.90      114.63      2.81 o
  -2  11   4       44.53       40.68      1.74 o
  -1  11   4       63.39       55.93      1.89 o
   0  11   4       62.63       64.78      1.66 o
   1  11   4       15.89       22.16      0.94 o
   2  11   4       40.04       41.77      1.28 o
   3  11   4       67.48       76.75      1.57 o
   4  11   4       27.72       20.18      0.88 o
   5  11   4       15.82       12.67      2.87 o
   6  11   4      190.05      172.28      8.10 o
   7  11   4      182.27      171.59      2.55 o
   8  11   4      161.67      159.99      2.51 o
   9  11   4       25.14       25.63      1.03 o
  10  11   4       70.92       64.66      2.64 o
  11  11   4        2.17        3.91      1.06 o
  12  11   4        1.84       -0.21      1.06 o
  13  11   4        0.07       -0.50      1.39 o
  14  11   4        0.87       -1.30      1.30 o
  15  11   4        0.50        0.75      2.45 o
  -9  12   4       24.64       30.33      3.37 o
  -8  12   4        1.87       -3.39      3.39 o
  -7  12   4        0.11       -1.42      1.42 o
  -6  12   4       29.64       32.09      1.94 o
  -5  12   4       10.40       11.21      1.47 o
  -4  12   4        0.67       -1.08      1.08 o
  -3  12   4        3.60        5.64      1.14 o
  -2  12   4       18.13       16.02      1.88 o
  -1  12   4       19.69       15.41      2.14 o
   0  12   4        5.86        2.59      0.81 o
   1  12   4        1.35        1.05      0.71 o
   2  12   4       29.03       36.91      1.41 o
   3  12   4      152.46      161.34      2.96 o
   4  12   4       39.70       44.41      1.92 o
   5  12   4        5.01        4.41      2.78 o
   6  12   4       10.97       12.39      3.13 o
   7  12   4       74.41       62.69      6.43 o
   8  12   4       92.00       91.89      4.14 o
   9  12   4      128.61      132.54      3.75 o
  10  12   4        0.00       -1.03      1.03 o
  11  12   4       33.15       30.75      3.80 o
  12  12   4        0.47       -1.26      1.36 o
  13  12   4        1.72       -2.25      2.25 o
  14  12   4        0.11       -0.07      3.31 o
  -8  13   4        1.24        4.83      3.86 o
  -7  13   4        1.14       -0.69      1.49 o
  -6  13   4       16.34       19.17      2.04 o
  -5  13   4        0.00       -0.06      1.29 o
  -4  13   4       55.71       52.40      2.73 o
  -3  13   4       51.61       59.87      2.29 o
  -2  13   4       17.09       22.67      1.73 o
  -1  13   4       41.77       46.02      1.90 o
   0  13   4       96.04       87.45      2.29 o
   1  13   4        7.90        6.13      0.88 o
   2  13   4        4.94        7.65      0.78 o
   3  13   4       50.80       50.67      1.94 o
   4  13   4       28.94       24.42      1.47 o
   5  13   4       18.75       23.72      3.65 o
   6  13   4       48.40       46.03      4.81 o
   7  13   4        3.17        5.65      3.23 o
   8  13   4        6.38        7.27      0.88 o
   9  13   4        0.02       -0.33      0.87 o
  10  13   4        0.30       -0.22      1.88 o
  11  13   4       26.03       28.44      1.88 o
  12  13   4        3.89        4.09      1.83 o
  13  13   4       22.22       23.59      2.06 o
  -7  14   4        5.82        9.29      2.45 o
  -6  14   4       20.75       21.61      1.95 o
  -5  14   4        3.69        3.10      1.43 o
  -4  14   4       16.42       14.62      1.59 o
  -3  14   4        1.64        1.05      1.23 o
  -2  14   4       12.56       11.91      1.86 o
  -1  14   4        8.62       12.98      1.24 o
   0  14   4      113.43      122.27      3.26 o
   1  14   4       42.45       51.58      1.96 o
   2  14   4      391.23      388.79      6.32 o
   3  14   4       41.02       39.34      1.94 o
   4  14   4       51.01       45.20      1.73 o
   5  14   4        2.29        2.83      3.16 o
   6  14   4      125.05      115.95      7.56 o
   7  14   4        0.15        2.03      3.32 o
   8  14   4       22.58       21.01      4.29 o
   9  14   4        0.02        0.66      1.48 o
  10  14   4       31.61       32.68      6.27 o
  11  14   4        1.36        1.13      1.65 o
  12  14   4        1.27        0.26      1.88 o
  -6  15   4        8.11        5.71      2.27 o
  -5  15   4        2.72        3.85      1.75 o
  -4  15   4        2.24       -0.22      1.38 o
  -3  15   4       34.35       34.90      1.93 o
  -2  15   4       13.44       10.83      1.49 o
  -1  15   4       69.46       83.14      2.61 o
   0  15   4       69.26       72.24      3.56 o
   1  15   4       49.63       38.94      2.15 o
   2  15   4        1.06        0.71      1.16 o
   3  15   4       21.71       21.82      2.58 o
   4  15   4        3.72        6.94      1.03 o
   5  15   4        6.76        6.19      0.91 o
   6  15   4       41.68       50.08      5.42 o
   7  15   4       20.52       20.47      4.52 o
   8  15   4       14.75       13.24      4.17 o
   9  15   4        6.04        6.25      1.65 o
  10  15   4      120.74      118.47      4.66 o
  11  15   4        1.52        0.59      1.63 o
  -4  16   4       10.01       12.58      2.32 o
  -3  16   4        3.89        2.82      1.65 o
  -2  16   4        3.99        1.71      1.50 o
  -1  16   4       51.54       54.57      2.34 o
   0  16   4       59.94       60.87      2.87 o
   1  16   4        0.08       -0.38      1.37 o
   2  16   4       55.75       56.31      2.66 o
   3  16   4       23.50       29.16      2.45 o
   4  16   4       11.82       11.21      1.60 o
   5  16   4      115.47      127.20      4.34 o
   6  16   4       14.13       19.27      4.19 o
   7  16   4        2.11        3.98      3.96 o
   8  16   4      108.73      111.10      7.87 o
   9  16   4        0.02       -0.16      3.56 o
  10  16   4       23.08       20.52      1.91 o
  -2  17   4        3.57       -0.45      1.91 o
  -1  17   4        0.29        1.21      1.93 o
   0  17   4       38.39       50.93      4.23 o
   1  17   4        7.80       10.24      1.56 o
   2  17   4       56.80       67.96      3.00 o
   3  17   4        6.56        9.13      1.82 o
   4  17   4       10.17        4.12      3.75 o
   5  17   4        9.13        9.21      1.55 o
   6  17   4        0.89        0.31      3.60 o
   7  17   4       39.01       46.90      6.03 o
   8  17   4       48.61       52.93      6.36 o
  -7 -15   5       40.46       49.97      4.33 o
  -6 -15   5        3.47        4.92      1.70 o
  -5 -15   5       36.65       37.36      5.80 o
  -4 -15   5       58.29       64.86      3.20 o
  -3 -15   5        0.75        2.06      1.68 o
  -2 -15   5        1.02        0.39      1.69 o
  -1 -15   5        0.14       -1.37      1.37 o
   0 -15   5        0.24       -0.17      1.14 o
   1 -15   5        0.01       -0.52      1.40 o
   2 -15   5        6.99        4.03      2.65 o
 -10 -14   5        7.12        7.82      2.76 o
  -9 -14   5       13.70       17.19      2.00 o
  -8 -14   5       31.93       42.41      2.75 o
  -7 -14   5        1.47       -1.45      1.45 o
  -6 -14   5       12.70        7.46      1.71 o
  -5 -14   5       40.75       40.71      2.55 o
  -4 -14   5       41.31       40.38      2.62 o
  -3 -14   5      102.10      105.94      4.43 o
  -2 -14   5       13.91       13.20      1.52 o
  -1 -14   5        4.30        2.11      1.32 o
   0 -14   5       73.37       83.76      2.65 o
   1 -14   5        4.32        4.19      1.32 o
   2 -14   5       19.66       24.72      2.06 o
   3 -14   5       15.01       13.71      1.98 o
   4 -14   5        6.37        7.32      2.28 o
 -11 -13   5      109.40      133.65      5.38 o
 -10 -13   5        0.14        1.06      2.93 o
  -9 -13   5        1.05       -1.35      1.58 o
  -8 -13   5        0.61       -1.50      1.50 o
  -7 -13   5       11.27       10.52      1.75 o
  -6 -13   5        3.78        3.42      1.55 o
  -5 -13   5        1.21        0.08      1.50 o
  -4 -13   5       39.97       39.61      1.91 o
  -3 -13   5        0.42       -0.34      1.16 o
  -2 -13   5        8.16        6.30      1.30 o
  -1 -13   5        0.34        0.96      1.07 o
   0 -13   5       30.18       29.38      1.85 o
   1 -13   5       17.90       16.94      1.74 o
   2 -13   5       96.36       98.25      2.90 o
   3 -13   5       20.88       20.35      2.37 o
   4 -13   5       22.52       27.63      2.27 o
   5 -13   5       33.03       39.68      3.38 o
   6 -13   5        3.86        8.41      2.40 o
 -12 -12   5        1.94       -0.94      2.59 o
 -11 -12   5       48.27       55.57      3.32 o
 -10 -12   5       38.17       54.15      4.32 o
  -9 -12   5      133.05      143.25      7.89 o
  -8 -12   5      108.81      120.17      3.99 o
  -7 -12   5       61.50       61.26      2.57 o
  -6 -12   5        8.74        7.51      1.32 o
  -5 -12   5       72.46       56.24      2.32 o
  -4 -12   5      218.13      225.40      4.54 o
  -3 -12   5       15.61       19.69      1.45 o
  -2 -12   5        3.09        2.74      1.16 o
  -1 -12   5       61.85       61.31      2.07 o
   0 -12   5        6.08        3.74      1.28 o
   1 -12   5       72.26       77.77      2.81 o
   2 -12   5       23.64       28.75      1.67 o
   3 -12   5       20.42       19.20      1.57 o
   4 -12   5       15.75       15.67      1.93 o
   5 -12   5       19.09       23.93      2.25 o
   6 -12   5       88.57      108.06      4.11 o
   7 -12   5       36.20       36.01      3.51 o
   8 -12   5        1.54       -3.02      3.98 o
 -13 -11   5        0.03        0.06      1.86 o
 -12 -11   5        0.90       -0.45      1.39 o
 -11 -11   5       10.08        5.45      1.58 o
 -10 -11   5       35.11       28.87      1.89 o
  -9 -11   5        0.05       -1.22      1.22 o
  -8 -11   5       34.53       25.33      1.64 o
  -7 -11   5        3.82        2.18      1.17 o
  -6 -11   5      132.78      145.13      3.41 o
  -5 -11   5      153.94      166.68      3.66 o
  -4 -11   5      295.00      291.41      5.43 o
  -3 -11   5      108.75      102.45      2.78 o
  -2 -11   5      100.34      100.44      2.75 o
  -1 -11   5       17.73       16.32      1.22 o
   0 -11   5        6.27        4.51      1.59 o
   1 -11   5       62.38       58.47      2.46 o
   2 -11   5        0.04       -0.63      1.23 o
   3 -11   5       75.52       76.42      2.56 o
   4 -11   5        7.31        6.76      1.67 o
   5 -11   5       35.19       36.43      2.29 o
   6 -11   5       21.35       23.45      2.23 o
   7 -11   5        6.83       13.46      2.76 o
   8 -11   5       39.84       47.83      3.72 o
   9 -11   5        1.67        0.09      4.19 o
 -13 -10   5       38.23       39.12      2.88 o
 -12 -10   5        2.80        0.55      1.47 o
 -11 -10   5        5.09        0.47      1.41 o
 -10 -10   5       20.71       19.23      1.64 o
  -9 -10   5       33.42       33.23      1.89 o
  -8 -10   5      265.83      250.30      4.99 o
  -7 -10   5       30.22       21.24      1.53 o
  -6 -10   5       21.84       26.43      1.52 o
  -5 -10   5      111.10       92.33      2.68 o
  -4 -10   5        4.66        3.13      0.88 o
  -3 -10   5        3.64        5.26      1.06 o
  -2 -10   5       24.69       24.63      1.39 o
  -1 -10   5       18.92       16.30      1.15 o
   0 -10   5       63.41       59.93      2.25 o
   1 -10   5        2.35        2.99      1.17 o
   2 -10   5      198.83      224.92      4.81 o
   3 -10   5       26.90       25.72      1.54 o
   4 -10   5       10.91        8.40      1.63 o
   5 -10   5      172.02      185.06      4.69 o
   6 -10   5        6.25        8.78      1.72 o
   7 -10   5        0.05       -1.58      1.58 o
   8 -10   5       96.91      107.46      6.69 o
   9 -10   5        0.02        1.20      3.38 o
  10 -10   5       14.22       19.60      4.76 o
 -14  -9   5        1.28        4.37      2.39 o
 -13  -9   5        9.59        8.64      1.74 o
 -12  -9   5        6.17       -1.53      1.53 o
 -11  -9   5        0.63        2.40      1.61 o
 -10  -9   5      167.11      182.08      4.20 o
  -9  -9   5      125.33      141.10      3.53 o
  -8  -9   5       16.93       25.43      1.57 o
  -7  -9   5        0.10       -1.46      1.46 o
  -6  -9   5       30.21       23.43      1.25 o
  -5  -9   5      196.43      187.99      3.39 o
  -4  -9   5      424.28      432.88      7.79 o
  -3  -9   5      314.29      299.59      6.01 o
  -2  -9   5       16.64       17.75      1.07 o
  -1  -9   5       71.93       69.01      2.20 o
   0  -9   5       87.34       79.20      2.47 o
   1  -9   5       84.07       75.32      2.47 o
   2  -9   5       64.53       62.07      2.39 o
   3  -9   5       53.59       56.97      3.33 o
   4  -9   5       31.81       33.07      1.66 o
   5  -9   5       28.79       22.04      1.85 o
   6  -9   5       25.40       25.74      2.00 o
   7  -9   5        1.53        4.95      1.62 o
   8  -9   5      103.36      108.68      4.81 o
   9  -9   5        2.35        1.92      2.63 o
  10  -9   5       93.85      104.38      7.80 o
  11  -9   5        1.25       -3.35      3.57 o
 -14  -8   5        0.09        1.13      1.90 o
 -13  -8   5        5.75        5.77      1.91 o
 -12  -8   5        7.44        6.99      1.63 o
 -11  -8   5       27.46       24.54      1.89 o
 -10  -8   5       62.21       76.50      2.79 o
  -9  -8   5       49.80       43.64      2.14 o
  -8  -8   5       37.86       35.03      1.95 o
  -7  -8   5        7.09        2.49      1.09 o
  -6  -8   5       11.29       12.74      1.07 o
  -5  -8   5      351.90      337.60      5.25 o
  -4  -8   5        2.80       -0.87      0.87 o
  -3  -8   5     1852.77     1837.53     25.87 o
  -2  -8   5      155.87      166.64      5.21 o
  -1  -8   5        6.63        9.33      1.26 o
   0  -8   5      407.12      411.21     10.75 o
   1  -8   5      641.04      604.64     10.07 o
   2  -8   5        0.73        0.47      0.87 o
   3  -8   5      291.86      271.36      4.55 o
   4  -8   5       26.52       17.91      1.22 o
   5  -8   5      192.02      168.95      3.53 o
   6  -8   5       22.46       23.96      1.57 o
   7  -8   5        6.77        9.01      1.68 o
   8  -8   5        7.00        7.43      1.85 o
   9  -8   5       42.17       50.92      3.51 o
  10  -8   5       62.74       58.66      3.88 o
  11  -8   5        8.49        9.05      2.83 o
  12  -8   5        4.54        5.17      2.97 o
 -15  -7   5        0.19        2.47      2.25 o
 -14  -7   5        2.53        4.23      1.78 o
 -13  -7   5       25.12       32.22      2.25 o
 -12  -7   5        2.22        4.29      1.54 o
 -11  -7   5       61.30       83.28      3.37 o
 -10  -7   5       95.73       97.24      3.08 o
  -9  -7   5       15.80       12.33      1.35 o
  -8  -7   5        3.87        2.12      1.08 o
  -7  -7   5       72.96       53.29      2.29 o
  -6  -7   5        1.60       -0.81      0.81 o
  -5  -7   5       41.86       46.66      1.62 o
  -4  -7   5        0.59       -0.65      0.65 o
  -3  -7   5      192.44      185.88      3.23 o
  -2  -7   5     1281.40     1318.93     13.05 o
  -1  -7   5      596.00      592.93      6.29 o
   0  -7   5      345.85      353.29      4.94 o
   1  -7   5       41.04       36.62      1.13 o
   2  -7   5        6.50        4.54      1.13 o
   3  -7   5       96.65       96.49      2.88 o
   4  -7   5       51.59       51.95      1.73 o
   5  -7   5       13.21       15.57      1.31 o
   6  -7   5       21.07       15.60      1.38 o
   7  -7   5       31.20       28.89      1.69 o
   8  -7   5       19.60       17.99      2.11 o
   9  -7   5        0.00       -1.66      1.66 o
  10  -7   5       52.29       58.84      2.94 o
  11  -7   5        4.11        3.88      2.32 o
  12  -7   5        0.17       -0.13      2.20 o
 -15  -6   5       13.26       12.64      2.63 o
 -14  -6   5        0.07       -1.15      1.65 o
 -13  -6   5       23.76       26.36      2.21 o
 -12  -6   5       66.32       69.24      3.00 o
 -11  -6   5       43.28       38.46      2.17 o
 -10  -6   5       25.29       19.73      1.62 o
  -9  -6   5        0.66        1.81      1.15 o
  -8  -6   5      102.39      110.02      2.94 o
  -7  -6   5      556.34      574.94      8.44 o
  -6  -6   5      563.62      543.31      7.91 o
  -5  -6   5        0.48       -0.44      0.44 o
  -4  -6   5        1.31        0.57      0.41 o
  -3  -6   5      135.79      141.79      2.04 o
  -2  -6   5      128.91      137.29      2.48 o
  -1  -6   5      700.51      675.44      6.63 o
   0  -6   5       37.46       30.58      1.00 o
   1  -6   5      249.81      258.51      4.25 o
   2  -6   5       14.99        9.05      0.66 o
   3  -6   5      267.87      260.05      3.79 o
   4  -6   5       58.33       80.95      1.77 o
   5  -6   5      133.06      124.33      2.53 o
   6  -6   5      104.90       88.28      2.26 o
   7  -6   5      103.56      104.97      2.83 o
   8  -6   5        7.66        9.77      1.63 o
   9  -6   5       19.43       22.25      2.04 o
  10  -6   5       23.45       28.40      2.45 o
  11  -6   5        1.00        1.44      1.89 o
  12  -6   5        2.01        0.19      2.07 o
  13  -6   5       13.76       18.94      6.56 o
 -15  -5   5       11.75       13.00      4.10 o
 -14  -5   5        1.86       -0.22      1.73 o
 -13  -5   5       23.57       23.19      2.15 o
 -12  -5   5        2.50        3.01      1.56 o
 -11  -5   5       33.60       31.95      2.01 o
 -10  -5   5        1.05       -0.24      1.22 o
  -9  -5   5        0.47       -0.93      1.10 o
  -8  -5   5      198.16      221.73      4.55 o
  -7  -5   5      383.28      407.26      6.46 o
  -6  -5   5       29.93       36.26      1.10 o
  -5  -5   5      912.70      967.16     10.93 o
  -4  -5   5       46.51       46.04      1.41 o
  -3  -5   5      251.66      247.32      3.95 o
  -2  -5   5        2.22        3.79      0.46 o
  -1  -5   5        0.94        1.16      0.44 o
   0  -5   5      909.32      981.53     12.69 o
   1  -5   5      773.50      789.53     11.78 o
   2  -5   5       74.87       88.68      1.54 o
   3  -5   5      592.98      546.71      6.95 o
   4  -5   5        0.72       -0.42      0.58 o
   5  -5   5        2.58        4.75      0.95 o
   6  -5   5       53.74       35.01      1.45 o
   7  -5   5       14.60       12.94      1.17 o
   8  -5   5      221.28      236.86      4.44 o
   9  -5   5      146.95      167.42      3.74 o
  10  -5   5        8.50        3.51      1.67 o
  11  -5   5       19.26       19.26      2.60 o
  12  -5   5        0.28       -2.60      2.60 o
  13  -5   5       31.65       35.41      3.66 o
 -15  -4   5        2.55       -2.58      2.67 o
 -14  -4   5        1.26       -1.73      1.73 o
 -13  -4   5        0.27       -0.70      1.64 o
 -12  -4   5       12.06       14.08      1.80 o
 -11  -4   5       54.30       70.31      2.97 o
 -10  -4   5      173.94      169.01      5.62 o
  -9  -4   5        5.02        2.58      0.98 o
  -8  -4   5        2.29       -0.84      0.84 o
  -7  -4   5       11.54       14.68      0.81 o
  -6  -4   5        4.36        2.52      0.57 o
  -5  -4   5       67.30       68.23      1.32 o
  -4  -4   5      305.87      357.47      4.54 o
  -3  -4   5        2.26        5.34      0.47 o
  -2  -4   5      931.14      992.68     10.53 o
  -1  -4   5     2281.81     2426.03     24.02 o
   0  -4   5      377.53      347.94      3.63 o
   1  -4   5      536.16      524.73      5.27 o
   2  -4   5      484.91      490.36      6.66 o
   3  -4   5      809.87      776.66      8.17 o
   4  -4   5       22.79       28.06      0.93 o
   5  -4   5      137.81      152.50      2.27 o
   6  -4   5        2.29        3.63      0.85 o
   7  -4   5       32.71       29.33      1.34 o
   8  -4   5      140.70      130.51      2.80 o
   9  -4   5      135.66      139.45      4.00 o
  10  -4   5        4.27        1.78      1.33 o
  11  -4   5        2.79        1.81      1.43 o
  12  -4   5        5.31        0.70      2.56 o
  13  -4   5       26.40       26.83      3.36 o
  14  -4   5        0.14       -3.59      3.60 o
 -15  -3   5       14.84       12.96      3.08 o
 -14  -3   5        0.04       -2.10      2.45 o
 -13  -3   5        0.01        0.03      1.65 o
 -12  -3   5       15.80       16.76      1.91 o
 -11  -3   5        0.71       -1.36      1.36 o
 -10  -3   5       12.96       11.00      1.26 o
  -9  -3   5       32.76       39.83      1.63 o
  -8  -3   5       10.91       11.59      0.89 o
  -7  -3   5       78.30       75.25      1.52 o
  -6  -3   5        0.93        3.32      0.57 o
  -5  -3   5      189.40      176.37      2.52 o
  -4  -3   5      720.87      758.29      9.56 o
  -3  -3   5        8.72       14.52      0.60 o
  -2  -3   5      857.39      891.90     10.69 o
  -1  -3   5      147.82      132.83      1.65 o
   0  -3   5      262.43      311.85      3.17 o
   1  -3   5        2.67        9.19      0.49 o
   2  -3   5        1.87        1.61      0.40 o
   3  -3   5        0.78       -0.42      0.42 o
   4  -3   5      256.99      232.09      3.41 o
   5  -3   5      115.80      125.06      1.95 o
   6  -3   5        0.47       -0.61      0.61 o
   7  -3   5       25.97       20.61      1.04 o
   8  -3   5       22.91       26.51      1.34 o
   9  -3   5      194.98      191.77      3.88 o
  10  -3   5       64.86       58.90      2.33 o
  11  -3   5       86.99       87.82      2.99 o
  12  -3   5        0.02       -1.72      1.72 o
  13  -3   5        0.46       -0.38      2.70 o
  14  -3   5       21.43       17.31      3.36 o
 -15  -2   5        3.47        6.60      4.29 o
 -14  -2   5       26.94       37.95      3.36 o
 -13  -2   5        3.28        0.91      2.96 o
 -12  -2   5        3.45        1.31      1.61 o
 -11  -2   5        6.59        6.99      1.31 o
 -10  -2   5        0.50        0.39      1.09 o
  -9  -2   5       86.29       86.50      2.38 o
  -8  -2   5      343.23      302.43      4.35 o
  -7  -2   5       33.60       31.38      1.18 o
  -6  -2   5      984.11      988.77     11.00 o
  -5  -2   5     3074.06     3233.07     40.98 o
  -4  -2   5      656.54      689.55      7.04 o
  -3  -2   5      423.62      455.97      4.61 o
  -2  -2   5      988.23     1047.03     11.08 o
  -1  -2   5      718.68      775.26      7.49 o
   0  -2   5       17.96       17.89      0.57 o
   1  -2   5      233.43      299.57      3.00 o
   2  -2   5      187.77      148.03      2.11 o
   3  -2   5     1424.78     1529.38     15.46 o
   4  -2   5       25.85       24.61      0.90 o
   5  -2   5      199.10      168.74      2.52 o
   6  -2   5      993.53      957.91     10.79 o
   7  -2   5       18.69       19.73      1.04 o
   8  -2   5      570.34      540.58      6.65 o
   9  -2   5       25.23       24.89      1.52 o
  10  -2   5        7.34        7.14      1.31 o
  11  -2   5      110.49      118.23      3.25 o
  12  -2   5        3.57        6.24      1.86 o
  13  -2   5        2.37        0.68      1.92 o
  14  -2   5       73.25       93.93      4.17 o
  15  -2   5        5.34        7.18      3.29 o
 -15  -1   5        4.15        2.06      2.78 o
 -14  -1   5       59.12       64.20      4.02 o
 -13  -1   5        7.04        7.46      2.45 o
 -12  -1   5       65.00       66.35      2.66 o
 -11  -1   5        1.78        2.37      1.24 o
 -10  -1   5      157.17      132.91      3.15 o
  -9  -1   5      125.04      103.68      2.36 o
  -8  -1   5       13.36        9.94      0.96 o
  -7  -1   5      127.58      146.38      2.19 o
  -6  -1   5       94.69       97.17      1.67 o
  -5  -1   5      214.69      244.13      2.98 o
  -4  -1   5      784.16      857.11      8.36 o
  -3  -1   5        1.67        1.25      0.36 o
  -2  -1   5       47.02       57.70      0.95 o
  -1  -1   5      122.91      183.99      2.55 o
   0  -1   5      257.85      250.34      3.98 o
   1  -1   5      292.39      342.09      3.33 o
   2  -1   5     2054.29     2120.48     21.15 o
   3  -1   5     1002.41     1059.41     11.58 o
   4  -1   5      188.90      218.67      2.70 o
   5  -1   5      195.77      180.31      2.59 o
   6  -1   5      265.79      282.28      3.73 o
   7  -1   5        9.26       12.29      0.83 o
   8  -1   5       10.05       14.72      1.04 o
   9  -1   5        0.80        1.46      0.86 o
  10  -1   5      192.53      217.31      4.19 o
  11  -1   5       32.57       36.92      2.20 o
  12  -1   5        1.77       -0.39      1.62 o
  13  -1   5        0.53        0.36      1.80 o
  14  -1   5       39.57       40.63      2.90 o
  15  -1   5       28.21       17.78      3.39 o
 -15   0   5        0.19       -1.83      2.68 o
 -14   0   5        1.69       -2.79      3.40 o
 -13   0   5       11.23        8.22      1.99 o
 -12   0   5       25.29       21.76      2.09 o
 -11   0   5        1.94        3.75      1.25 o
 -10   0   5       96.00      100.34      2.47 o
  -9   0   5      324.67      321.72      4.77 o
  -8   0   5      162.15      141.32      2.64 o
  -7   0   5      111.95       97.32      1.88 o
  -6   0   5       56.49       54.43      1.34 o
  -5   0   5        9.27        6.02      0.74 o
  -4   0   5       29.36       21.37      0.78 o
  -3   0   5      311.73      306.51      3.72 o
  -2   0   5        2.93        6.14      0.38 o
  -1   0   5       88.76      141.89      1.71 o
   0   0   5      954.42      963.22      9.19 o
   1   0   5     6681.37     7015.56     65.05 o
   2   0   5      896.80      868.86      8.35 o
   3   0   5      173.65      179.16      2.23 o
   4   0   5     1857.70     1871.52     17.69 o
   5   0   5        4.22        6.09      0.61 o
   6   0   5       70.76       64.47      1.61 o
   7   0   5      586.62      571.92      7.32 o
   8   0   5        6.19        3.88      0.80 o
   9   0   5       14.13       22.27      1.17 o
  10   0   5      330.75      350.55      5.21 o
  11   0   5        2.73        0.59      1.40 o
  12   0   5       50.99       44.35      3.42 o
  13   0   5        0.03       -1.40      1.74 o
  14   0   5       28.96       24.71      2.51 o
  15   0   5       27.45       28.30      3.52 o
 -15   1   5        1.28       -2.71      2.71 o
 -14   1   5        1.13       -2.02      2.02 o
 -13   1   5        8.87        9.62      2.08 o
 -12   1   5       25.03       28.35      2.60 o
 -11   1   5        0.87       -1.78      1.78 o
 -10   1   5        4.63        3.18      1.07 o
  -9   1   5       32.53       23.83      1.31 o
  -8   1   5        2.01        0.48      0.84 o
  -7   1   5       22.35       13.56      0.87 o
  -6   1   5       94.82       77.63      1.72 o
  -5   1   5       34.38       30.14      1.00 o
  -4   1   5      373.33      403.83      4.81 o
  -3   1   5      664.00      648.56      7.30 o
  -2   1   5     1440.06     1478.27     14.55 o
  -1   1   5      772.35      851.77      8.72 o
   0   1   5      220.22      209.36      3.07 o
   1   1   5     2222.52     2355.73     22.61 o
   2   1   5      906.38      907.56      9.22 o
   3   1   5      391.27      413.48      4.18 o
   4   1   5       14.89       14.20      0.54 o
   5   1   5      750.68      773.93      7.64 o
   6   1   5      157.26      160.15      2.21 o
   7   1   5      323.77      303.73      3.66 o
   8   1   5       27.70       18.66      1.03 o
   9   1   5       32.83       23.29      1.16 o
  10   1   5       85.12       74.89      2.13 o
  11   1   5      171.10      174.53      3.70 o
  12   1   5       20.16       25.98      2.04 o
  13   1   5        4.93        4.58      1.84 o
  14   1   5       18.21       21.02      2.86 o
  15   1   5        0.62        1.18      2.64 o
  16   1   5       18.37       14.58      4.99 o
 -15   2   5        5.72       10.89      3.15 o
 -14   2   5        0.77       -2.35      2.35 o
 -13   2   5       12.18       15.02      2.25 o
 -12   2   5       11.79       14.87      2.02 o
 -11   2   5        1.38       -0.69      1.53 o
 -10   2   5       22.83       20.26      1.62 o
  -9   2   5       44.37       39.13      1.58 o
  -8   2   5        0.55       -0.84      0.84 o
  -7   2   5        0.43       -0.69      0.69 o
  -6   2   5       35.20       30.92      1.13 o
  -5   2   5      106.69       82.48      1.61 o
  -4   2   5      157.34      109.64      1.81 o
  -3   2   5     1933.46     1942.71     20.83 o
  -2   2   5      668.57      730.78      7.58 o
  -1   2   5       80.21       90.89      1.36 o
   0   2   5     3432.82     3655.49     35.93 o
   1   2   5     3561.12     4012.64     37.14 o
   2   2   5     1189.08     1262.11     11.90 o
   3   2   5      150.80      164.79      1.91 o
   4   2   5      549.16      546.09      4.90 o
   5   2   5      245.35      237.56      2.57 o
   6   2   5      223.31      219.20      2.56 o
   7   2   5      263.14      228.81      2.91 o
   8   2   5      140.40      148.54      2.62 o
   9   2   5        0.00       -0.72      0.72 o
  10   2   5        0.56       -0.86      1.02 o
  11   2   5      299.74      308.54      5.30 o
  12   2   5       18.28       15.82      1.52 o
  13   2   5       33.40       23.41      2.66 o
  14   2   5        0.10        0.90      3.12 o
  15   2   5        1.69        2.93      2.64 o
  16   2   5        0.65        1.86      4.38 o
 -15   3   5        9.14       16.53      3.39 o
 -14   3   5        0.21       -2.58      2.73 o
 -13   3   5        2.22       -1.08      1.95 o
 -12   3   5        7.96        3.07      1.85 o
 -11   3   5        0.36       -1.29      1.29 o
 -10   3   5        3.48        1.30      1.51 o
  -9   3   5       38.66       32.14      2.01 o
  -8   3   5       66.77       71.00      1.81 o
  -7   3   5      214.41      202.97      3.09 o
  -6   3   5      248.87      255.34      3.51 o
  -5   3   5      168.65      168.95      3.17 o
  -4   3   5       23.18       42.55      1.18 o
  -3   3   5        0.52        0.02      0.37 o
  -2   3   5        7.61        4.07      0.46 o
  -1   3   5      148.89      172.63      2.00 o
   0   3   5     3796.51     4381.54     40.52 o
   1   3   5     7187.96     7964.75     73.45 o
   2   3   5       62.80       56.06      0.90 o
   3   3   5      128.29       95.72      1.20 o
   4   3   5     3019.57     3186.37     29.74 o
   5   3   5      674.42      703.85      6.53 o
   6   3   5     1376.11     1457.12     14.89 o
   7   3   5      525.76      515.12      5.30 o
   8   3   5       21.64       33.45      1.45 o
   9   3   5       21.29       15.30      0.99 o
  10   3   5       26.16       14.85      1.24 o
  11   3   5       15.66       13.92      1.34 o
  12   3   5       43.61       52.87      2.50 o
  13   3   5       26.07       26.36      2.11 o
  14   3   5       17.97       19.32      2.72 o
  15   3   5        8.59       12.00      2.79 o
  16   3   5       17.32       22.26      4.81 o
 -14   4   5        8.47        4.39      3.01 o
 -13   4   5        8.51        7.53      2.86 o
 -12   4   5       22.12       14.71      2.17 o
 -11   4   5       19.63       15.86      1.70 o
 -10   4   5       15.61       18.57      1.63 o
  -9   4   5       91.37       90.27      2.67 o
  -8   4   5        0.93       -0.86      0.86 o
  -7   4   5      188.31      182.69      2.90 o
  -6   4   5       81.07       73.80      1.69 o
  -5   4   5      126.14      121.03      2.31 o
  -4   4   5       82.97       90.05      1.67 o
  -3   4   5      210.86      259.17      3.09 o
  -2   4   5      152.23      121.44      1.62 o
  -1   4   5     4273.88     4805.74     41.43 o
   0   4   5       95.94       80.16      1.20 o
   1   4   5     2789.04     3155.94     31.03 o
   2   4   5      819.38      838.75      8.51 o
   3   4   5     1356.63     1409.27     13.33 o
   4   4   5       46.85       41.73      0.87 o
   5   4   5      151.79      170.26      2.02 o
   6   4   5       18.77       13.07      0.52 o
   7   4   5       62.84       64.57      1.22 o
   8   4   5       12.10       13.32      0.65 o
   9   4   5       31.96       35.55      1.53 o
  10   4   5       34.49       27.00      1.42 o
  11   4   5        6.85        9.54      1.40 o
  12   4   5       41.34       46.13      2.29 o
  13   4   5       25.33       23.38      1.96 o
  14   4   5       32.82       28.36      4.10 o
  15   4   5        0.05        1.30      2.45 o
  16   4   5        5.75        5.68      4.15 o
 -14   5   5        5.70        7.49      3.13 o
 -13   5   5        0.91       -2.44      3.16 o
 -12   5   5       14.45       17.22      2.89 o
 -11   5   5        8.08        8.30      1.88 o
 -10   5   5       33.08       35.09      2.86 o
  -9   5   5       51.80       51.91      2.10 o
  -8   5   5       38.97       31.41      2.02 o
  -7   5   5      147.82      146.63      2.81 o
  -6   5   5      219.70      234.09      3.67 o
  -5   5   5        1.29        0.04      0.67 o
  -4   5   5       28.92       34.07      1.03 o
  -3   5   5       94.23       77.70      1.40 o
  -2   5   5       21.45       24.78      0.74 o
  -1   5   5     2666.89     2587.69     27.50 o
   0   5   5      510.79      495.78      5.25 o
   1   5   5       50.06       49.49      0.93 o
   2   5   5      111.94       81.11      1.38 o
   3   5   5      250.06      240.98      2.74 o
   4   5   5       82.52       79.58      1.22 o
   5   5   5        1.22        0.47      0.32 o
   6   5   5      332.09      342.58      3.97 o
   7   5   5       34.83       35.84      1.46 o
   8   5   5      156.32      156.10      2.23 o
   9   5   5       77.84       73.59      2.36 o
  10   5   5       54.38       39.82      3.74 o
  11   5   5       37.82       40.85      2.20 o
  12   5   5       15.32       13.99      1.63 o
  13   5   5       39.82       43.27      2.36 o
  14   5   5        6.88        7.99      1.76 o
  15   5   5        0.38        1.40      1.78 o
  16   5   5        5.20        7.87      3.98 o
 -13   6   5       12.27       15.07      7.66 o
 -12   6   5       11.26       10.75      2.23 o
 -11   6   5        2.08       -0.81      1.77 o
 -10   6   5       15.29       10.21      1.86 o
  -9   6   5        6.48        7.23      1.63 o
  -8   6   5        0.90       -0.60      0.99 o
  -7   6   5        1.35       -0.74      0.91 o
  -6   6   5       14.09       13.59      1.09 o
  -5   6   5       41.06       38.17      1.38 o
  -4   6   5        0.90        0.36      0.62 o
  -3   6   5        0.30       -0.56      0.56 o
  -2   6   5      672.88      637.23      6.73 o
  -1   6   5       46.01       33.44      0.93 o
   0   6   5        2.30        2.09      0.36 o
   1   6   5      366.93      382.94      4.15 o
   2   6   5       43.79       71.66      1.05 o
   3   6   5      307.40      345.53      3.51 o
   4   6   5        3.82        2.60      0.35 o
   5   6   5        4.17        3.97      0.38 o
   6   6   5       61.18       73.58      1.24 o
   7   6   5       56.21       55.77      1.09 o
   8   6   5       67.61       55.82      1.41 o
   9   6   5        6.74        4.49      0.96 o
  10   6   5      244.55      236.07      6.92 o
  11   6   5       19.61       17.58      1.54 o
  12   6   5        2.74        2.62      1.31 o
  13   6   5        4.23        4.06      1.48 o
  14   6   5        7.76        7.63      1.71 o
  15   6   5        3.43        3.29      1.70 o
  16   6   5        3.99       -0.64      3.42 o
 -13   7   5       12.68       13.78      3.31 o
 -12   7   5        2.47        2.00      2.08 o
 -11   7   5        1.13       -2.29      2.29 o
 -10   7   5        7.11        2.94      1.81 o
  -9   7   5        0.28       -0.95      1.51 o
  -8   7   5       23.79       22.97      1.64 o
  -7   7   5       98.16       95.00      2.70 o
  -6   7   5        0.35       -0.83      0.83 o
  -5   7   5      616.13      608.34      7.85 o
  -4   7   5        1.04        0.69      0.73 o
  -3   7   5        0.04       -0.57      0.57 o
  -2   7   5       40.54       37.74      1.34 o
  -1   7   5       18.74       11.69      0.60 o
   0   7   5       21.84       25.09      0.80 o
   1   7   5       99.46       93.15      1.20 o
   2   7   5     1276.04     1286.32     13.85 o
   3   7   5      298.93      297.15      3.66 o
   4   7   5       21.07       19.33      1.04 o
   5   7   5      105.47      107.56      1.71 o
   6   7   5      614.33      584.45      8.03 o
   7   7   5       51.90       48.74      1.16 o
   8   7   5      648.80      599.66     10.25 o
   9   7   5       30.41       22.61      1.23 o
  10   7   5       83.81       95.30      3.15 o
  11   7   5        3.09        1.91      1.22 o
  12   7   5        3.29        0.66      1.28 o
  13   7   5       35.79       41.03      2.25 o
  14   7   5       26.63       31.68      2.14 o
  15   7   5        0.01       -1.59      1.59 o
  16   7   5        0.28       -1.03      3.25 o
 -12   8   5        7.31        9.88      2.35 o
 -11   8   5       21.93       22.49      2.43 o
 -10   8   5       14.65        9.95      2.03 o
  -9   8   5        1.90       -1.61      1.61 o
  -8   8   5       90.44       80.33      3.48 o
  -7   8   5      202.39      196.65      4.04 o
  -6   8   5      185.28      206.08      3.94 o
  -5   8   5       18.55       19.54      1.31 o
  -4   8   5        2.14       -0.10      0.87 o
  -3   8   5       18.01       16.11      0.97 o
  -2   8   5        1.69        1.86      1.15 o
  -1   8   5        0.16       -0.53      0.53 o
   0   8   5       51.86       55.17      1.12 o
   1   8   5      158.74      159.77      2.31 o
   2   8   5      953.51     1004.70     13.18 o
   3   8   5      494.75      459.36      6.28 o
   4   8   5       99.96      101.02      1.49 o
   5   8   5      140.44      114.58      1.83 o
   6   8   5        0.47        1.06      0.69 o
   7   8   5       81.65       83.29      1.48 o
   8   8   5       78.83       82.18      2.13 o
   9   8   5       54.89       58.30      1.66 o
  10   8   5       45.24       45.32      2.16 o
  11   8   5        8.62       12.36      2.04 o
  12   8   5       60.68       60.09      2.55 o
  13   8   5       41.27       41.44      2.88 o
  14   8   5       18.53       19.48      1.87 o
  15   8   5        4.79        4.53      1.76 o
 -12   9   5        6.64        6.08      2.79 o
 -11   9   5        5.58        2.76      2.56 o
 -10   9   5       34.35       39.10      3.34 o
  -9   9   5        3.02        4.46      5.69 o
  -8   9   5        0.47       -0.39      1.41 o
  -7   9   5        7.05        5.31      1.95 o
  -6   9   5        6.46        4.97      1.29 o
  -5   9   5       29.21       26.81      1.47 o
  -4   9   5        0.01       -0.82      0.82 o
  -3   9   5       26.53       22.14      1.12 o
  -2   9   5        1.69       -0.78      0.78 o
  -1   9   5      238.67      227.39      3.53 o
   0   9   5        7.85        7.75      0.70 o
   1   9   5      995.74     1016.58     13.80 o
   2   9   5        0.19       -0.54      0.54 o
   3   9   5       42.23       37.34      1.05 o
   4   9   5      833.27      770.66      8.78 o
   5   9   5        0.53       -0.50      0.50 o
   6   9   5      453.41      464.40      5.55 o
   7   9   5      322.10      312.83      4.01 o
   8   9   5      502.02      488.81      6.01 o
   9   9   5       63.55       58.27      1.62 o
  10   9   5       18.97       24.26      1.39 o
  11   9   5       67.32       58.41      2.60 o
  12   9   5        4.12        3.40      1.28 o
  13   9   5       17.07       17.45      1.65 o
  14   9   5        1.90       -1.34      1.34 o
  15   9   5        0.03       -1.67      1.67 o
 -11  10   5        1.51        0.24      2.56 o
 -10  10   5       26.46       26.60      7.02 o
  -9  10   5       31.20       31.62      2.51 o
  -8  10   5       27.01       28.60      2.36 o
  -7  10   5       88.79       97.31      3.82 o
  -6  10   5        0.17       -0.12      1.39 o
  -5  10   5        0.13       -1.12      1.17 o
  -4  10   5       36.07       36.01      3.06 o
  -3  10   5      152.41      133.09      3.00 o
  -2  10   5      353.42      341.95      5.60 o
  -1  10   5       78.11       73.12      1.85 o
   0  10   5      161.52      184.09      3.00 o
   1  10   5      386.41      372.35      4.66 o
   2  10   5      294.28      310.73      3.93 o
   3  10   5      319.28      317.93      3.94 o
   4  10   5       57.53       53.22      1.18 o
   5  10   5       97.36       86.10      2.07 o
   6  10   5      104.84      107.56      3.02 o
   7  10   5      130.84      129.31      2.22 o
   8  10   5        0.86        0.68      0.59 o
   9  10   5      230.28      229.79      3.26 o
  10  10   5       52.45       46.31      1.76 o
  11  10   5       16.23       14.12      1.30 o
  12  10   5        6.43        5.33      1.24 o
  13  10   5        0.55       -0.37      1.20 o
  14  10   5        6.77        3.45      1.46 o
  15  10   5        3.60        4.88      1.88 o
 -10  11   5        6.45        8.61      2.75 o
  -9  11   5        2.39       -2.48      2.48 o
  -8  11   5       14.37       13.52      2.09 o
  -7  11   5       12.08       11.00      1.65 o
  -6  11   5       56.31       56.49      2.37 o
  -5  11   5       19.95       22.58      1.84 o
  -4  11   5      108.89      103.96      2.83 o
  -3  11   5      157.26      162.50      3.45 o
  -2  11   5       28.81       27.23      1.45 o
  -1  11   5       27.26       24.04      1.32 o
   0  11   5      105.44      107.56      2.20 o
   1  11   5      109.85       98.65      2.02 o
   2  11   5       76.41       80.03      1.72 o
   3  11   5        5.73        6.54      0.65 o
   4  11   5       11.98       13.36      0.63 o
   5  11   5       13.58       17.24      0.69 o
   6  11   5       39.32       41.59      1.15 o
   7  11   5       20.98       18.71      0.83 o
   8  11   5        4.95        6.93      0.66 o
   9  11   5       35.85       37.04      1.33 o
  10  11   5       26.82       25.26      1.30 o
  11  11   5        8.55        8.40      1.14 o
  12  11   5        1.23        1.82      1.13 o
  13  11   5        0.14       -1.30      1.30 o
  14  11   5        5.46        3.39      1.44 o
  -9  12   5       10.97        8.94      4.61 o
  -8  12   5       80.46       79.93      3.67 o
  -7  12   5       17.63       12.73      1.75 o
  -6  12   5        0.88       -0.67      1.34 o
  -5  12   5       72.18       74.97      2.66 o
  -4  12   5       85.13       93.21      2.91 o
  -3  12   5        0.07       -0.39      1.08 o
  -2  12   5        0.67       -0.43      0.95 o
  -1  12   5      143.31      144.70      3.10 o
   0  12   5       59.55       49.36      1.84 o
   1  12   5        1.23        0.43      0.74 o
   2  12   5        6.31        9.07      0.80 o
   3  12   5        0.97        0.89      0.62 o
   4  12   5       61.63       59.87      1.37 o
   5  12   5       17.21       15.96      1.84 o
   6  12   5       20.23       19.30      1.09 o
   7  12   5        5.98        3.20      0.73 o
   8  12   5       53.12       48.46      1.58 o
   9  12   5        0.09       -0.71      0.71 o
  10  12   5        3.28        2.58      1.16 o
  11  12   5        0.14       -1.91      2.05 o
  12  12   5       44.09       51.91      2.79 o
  13  12   5        1.43        0.52      2.10 o
  14  12   5        0.01       -2.07      2.07 o
  -8  13   5        9.30       11.03      4.05 o
  -7  13   5       27.44       30.97      2.21 o
  -6  13   5       16.85       15.33      1.74 o
  -5  13   5        3.57        2.19      1.42 o
  -4  13   5       43.51       42.71      2.02 o
  -3  13   5       19.02       18.53      1.52 o
  -2  13   5        8.26        4.96      1.33 o
  -1  13   5       12.67       11.44      1.21 o
   0  13   5       24.03       26.31      2.46 o
   1  13   5       61.65       61.19      1.93 o
   2  13   5      110.31      128.00      2.36 o
   3  13   5       18.88       12.60      0.84 o
   4  13   5      107.49      119.99      2.46 o
   5  13   5       41.61       38.94      1.88 o
   6  13   5       83.57       80.93      3.52 o
   7  13   5        7.92        5.94      0.94 o
   8  13   5       27.21       26.77      1.80 o
   9  13   5       23.63       20.93      1.86 o
  10  13   5       58.68       60.32      2.29 o
  11  13   5        0.88       -0.02      1.32 o
  12  13   5       33.22       44.09      6.88 o
  13  13   5        0.11       -0.69      1.60 o
  -7  14   5        0.84        2.14      3.44 o
  -6  14   5       10.89       11.97      1.81 o
  -5  14   5        0.56        0.95      1.44 o
  -4  14   5        3.60        3.15      1.41 o
  -3  14   5       21.66       24.13      1.81 o
  -2  14   5       41.88       38.15      1.86 o
  -1  14   5        2.07        2.34      1.19 o
   0  14   5       17.38       14.15      1.26 o
   1  14   5       58.61       52.84      1.94 o
   2  14   5       78.83       75.66      2.11 o
   3  14   5        0.29        2.22      0.89 o
   4  14   5        0.45        1.21      0.96 o
   5  14   5        0.04        0.30      0.84 o
   6  14   5       20.11       17.57      1.12 o
   7  14   5       17.10       16.84      1.10 o
   8  14   5       11.38        9.43      1.03 o
   9  14   5       81.59       87.65      6.08 o
  10  14   5        2.37        2.72      2.07 o
  11  14   5        7.88        4.76      1.84 o
  12  14   5       23.55       22.14      2.54 o
  -6  15   5        0.49       -2.08      2.08 o
  -5  15   5        0.02        1.14      2.73 o
  -4  15   5        2.18        0.40      1.47 o
  -3  15   5        2.38       -0.29      1.40 o
  -2  15   5      170.27      197.22      4.18 o
  -1  15   5       69.20       76.18      2.54 o
   0  15   5      110.29      119.23      3.78 o
   1  15   5       14.44       16.08      1.27 o
   2  15   5       14.48       13.62      1.48 o
   3  15   5       12.08       12.51      1.31 o
   4  15   5        0.03       -1.00      1.00 o
   5  15   5        1.71        2.98      2.22 o
   6  15   5       24.67       25.72      1.50 o
   7  15   5        3.07        3.32      1.30 o
   8  15   5       24.44       19.73      2.61 o
   9  15   5       26.88       27.73      2.20 o
  10  15   5        3.00        2.75      1.52 o
  11  15   5       26.85       24.26      2.40 o
  -4  16   5       13.69        7.18      1.87 o
  -3  16   5       36.18       43.50      2.51 o
  -2  16   5       35.33       37.73      2.11 o
  -1  16   5       18.93       26.98      1.75 o
   0  16   5       12.95       17.46      1.85 o
   1  16   5       97.78      106.90      3.38 o
   2  16   5       84.20       99.31      3.11 o
   3  16   5        2.26        2.43      2.36 o
   4  16   5       17.54       19.72      1.97 o
   5  16   5        1.57        3.92      2.04 o
   6  16   5       18.67       16.54      1.24 o
   7  16   5        4.33        4.74      0.96 o
   8  16   5       18.32       17.95      3.91 o
   9  16   5        0.12       -0.82      1.31 o
  10  16   5        0.53       -0.57      1.37 o
  -1  17   5       27.87       28.92      3.04 o
   0  17   5       12.20       10.19      1.77 o
   1  17   5        7.35        7.57      1.56 o
   2  17   5       29.11       32.52      1.94 o
   3  17   5       56.60       66.50      7.17 o
   4  17   5        4.28        5.12      4.12 o
   5  17   5        0.42        2.33      1.45 o
   6  17   5        0.22        1.13      1.37 o
   7  17   5       17.83       16.36      2.60 o
   8  17   5        2.54        4.31      3.91 o
  -6 -15   6        2.55       -0.91      2.96 o
  -5 -15   6        0.02       -1.74      1.74 o
  -4 -15   6       14.88       13.24      2.23 o
  -3 -15   6       53.57       64.23      3.41 o
  -2 -15   6        6.93        7.81      2.03 o
  -1 -15   6        9.06        8.00      2.07 o
   0 -15   6       10.83       10.02      2.08 o
   1 -15   6        0.24       -0.87      1.69 o
  -8 -14   6        8.32       11.67      2.94 o
  -7 -14   6        0.01       -1.69      1.69 o
  -6 -14   6        8.50        3.54      1.84 o
  -5 -14   6        4.96       -1.49      2.63 o
  -4 -14   6       61.03       60.93      3.27 o
  -3 -14   6       59.09       66.49      3.34 o
  -2 -14   6       10.06        9.05      1.73 o
  -1 -14   6        0.02       -1.31      1.31 o
   0 -14   6        9.66        8.13      1.66 o
   1 -14   6        0.48       -1.14      1.14 o
   2 -14   6        3.22        2.32      1.81 o
   3 -14   6        3.92        3.14      2.96 o
 -10 -13   6        2.06        6.11      1.95 o
  -9 -13   6        2.38        0.11      1.75 o
  -8 -13   6        1.45       -2.00      2.00 o
  -7 -13   6       21.05       18.70      2.06 o
  -6 -13   6      105.03       98.83      3.76 o
  -5 -13   6        0.01       -0.55      1.30 o
  -4 -13   6        2.51        1.40      1.30 o
  -3 -13   6       19.92       21.79      1.69 o
  -2 -13   6       16.76       15.74      1.59 o
  -1 -13   6       29.43       27.74      1.87 o
   0 -13   6       22.34       20.81      1.62 o
   1 -13   6       56.08       55.37      2.60 o
   2 -13   6        0.20       -1.22      1.22 o
   3 -13   6       15.45       14.20      1.99 o
   4 -13   6        0.04       -1.83      1.83 o
   5 -13   6        0.01       -0.43      2.10 o
 -11 -12   6        0.08        3.82      2.03 o
 -10 -12   6       58.77       57.72      4.71 o
  -9 -12   6       34.46       46.59      2.93 o
  -8 -12   6       33.96       46.92      2.46 o
  -7 -12   6        0.08        1.10      1.62 o
  -6 -12   6        3.96        1.80      1.25 o
  -5 -12   6        2.78        1.88      1.29 o
  -4 -12   6       56.17       58.97      2.44 o
  -3 -12   6       72.19       69.82      2.58 o
  -2 -12   6       77.54       76.07      2.69 o
  -1 -12   6       23.90       20.83      1.66 o
   0 -12   6       40.89       43.50      1.87 o
   1 -12   6       36.34       37.21      2.11 o
   2 -12   6        0.02        1.03      1.44 o
   3 -12   6       39.20       39.47      2.02 o
   4 -12   6       32.81       34.42      2.47 o
   5 -12   6       97.15       99.46      3.88 o
   6 -12   6        9.49       11.77      2.86 o
   7 -12   6       17.97       23.23      4.74 o
 -12 -11   6       16.89       16.33      2.19 o
 -11 -11   6        0.02       -0.80      1.41 o
 -10 -11   6       26.93       26.23      1.91 o
  -9 -11   6       68.98       82.34      2.92 o
  -8 -11   6        6.13        8.41      1.43 o
  -7 -11   6       58.03       53.58      3.18 o
  -6 -11   6        8.30        8.22      1.39 o
  -5 -11   6       21.69       23.85      1.64 o
  -4 -11   6       95.31      101.40      2.94 o
  -3 -11   6       21.94       20.41      1.60 o
  -2 -11   6        4.59        2.31      1.21 o
  -1 -11   6      135.20      134.13      3.45 o
   0 -11   6       64.54       68.26      2.26 o
   1 -11   6        0.70       -0.38      1.23 o
   2 -11   6       23.75       21.52      1.83 o
   3 -11   6        3.40        1.22      1.22 o
   4 -11   6       88.51       99.95      5.31 o
   5 -11   6        1.18        2.00      1.68 o
   6 -11   6        0.59        0.44      1.88 o
   7 -11   6        9.45        7.28      2.74 o
   8 -11   6       19.29       26.10      4.95 o
 -13 -10   6        0.24        1.64      1.97 o
 -12 -10   6        3.92        7.61      1.71 o
 -11 -10   6       19.70       28.89      2.73 o
 -10 -10   6       11.67       12.66      1.68 o
  -9 -10   6       12.52       12.79      1.56 o
  -8 -10   6      207.50      219.65      6.25 o
  -7 -10   6      361.23      361.08     10.18 o
  -6 -10   6        0.09       -0.32      1.30 o
  -5 -10   6      353.30      328.30      6.10 o
  -4 -10   6       48.04       44.78      4.19 o
  -3 -10   6       14.62       13.95      1.34 o
  -2 -10   6        1.26        0.87      1.07 o
  -1 -10   6       23.20       20.71      1.48 o
   0 -10   6        4.58        5.48      1.09 o
   1 -10   6        0.17       -1.10      1.10 o
   2 -10   6       22.31       24.32      1.76 o
   3 -10   6        0.67       -1.32      1.32 o
   4 -10   6       69.94       57.94      3.09 o
   5 -10   6       97.79      118.61      3.81 o
   6 -10   6       11.33       11.00      1.88 o
   7 -10   6       18.29       16.88      2.80 o
   8 -10   6       21.88       19.95      3.12 o
   9 -10   6        4.30       11.23      3.00 o
 -13  -9   6        4.69        1.07      3.35 o
 -12  -9   6       49.99       44.90      2.46 o
 -11  -9   6       75.07       86.53      3.16 o
 -10  -9   6        6.27        9.15      1.57 o
  -9  -9   6        4.17        8.01      1.51 o
  -8  -9   6        0.04       -1.43      1.43 o
  -7  -9   6       12.46       10.65      1.39 o
  -6  -9   6       46.30       44.88      2.08 o
  -5  -9   6      266.22      275.60      5.29 o
  -4  -9   6      262.52      262.94      5.11 o
  -3  -9   6        3.52        4.40      1.24 o
  -2  -9   6      643.64      628.05     10.43 o
  -1  -9   6       18.92       18.84      1.40 o
   0  -9   6      216.00      210.67      3.85 o
   1  -9   6       58.17       61.33      2.38 o
   2  -9   6       13.68       10.66      1.43 o
   3  -9   6       52.81       53.01      3.49 o
   4  -9   6        8.88        5.22      1.25 o
   5  -9   6       53.09       59.09      2.69 o
   6  -9   6       11.16       11.59      1.77 o
   7  -9   6        5.52        3.75      2.23 o
   8  -9   6       19.05       20.50      3.13 o
   9  -9   6      101.97      120.08      5.47 o
  10  -9   6       16.79       19.74      3.31 o
 -14  -8   6        0.00        0.30      2.03 o
 -13  -8   6        1.80        1.43      1.97 o
 -12  -8   6        3.77        2.80      1.67 o
 -11  -8   6       55.31       64.96      3.06 o
 -10  -8   6        5.79       11.16      1.60 o
  -9  -8   6       20.71       14.42      1.55 o
  -8  -8   6        1.18        3.56      1.61 o
  -7  -8   6       23.49       15.60      1.53 o
  -6  -8   6      142.66      122.80      3.13 o
  -5  -8   6      138.90      129.08      3.17 o
  -4  -8   6       45.92       40.86      1.89 o
  -3  -8   6       50.96       34.59      2.51 o
  -2  -8   6      266.84      254.29      4.91 o
  -1  -8   6        4.32        3.01      1.08 o
   0  -8   6      318.18      300.63      4.94 o
   1  -8   6       50.69       55.19      2.30 o
   2  -8   6      144.78      152.82      3.72 o
   3  -8   6      202.01      202.16      4.54 o
   4  -8   6       14.13       15.65      1.39 o
   5  -8   6       75.99       94.61      3.05 o
   6  -8   6      111.66      106.34      3.90 o
   7  -8   6       11.95       10.28      1.77 o
   8  -8   6        0.49       -2.03      2.03 o
   9  -8   6       92.92       97.67      4.85 o
  10  -8   6       13.31       14.44      2.99 o
  11  -8   6       24.12       31.35      4.59 o
 -14  -7   6        3.64        1.90      2.51 o
 -13  -7   6        0.54       -0.91      1.57 o
 -12  -7   6       13.46       12.45      2.12 o
 -11  -7   6        0.41       -0.62      1.44 o
 -10  -7   6       92.07      102.73      3.32 o
  -9  -7   6      120.36      122.25      3.35 o
  -8  -7   6       20.93       21.32      1.55 o
  -7  -7   6        6.39        5.68      1.19 o
  -6  -7   6       31.97       34.02      1.67 o
  -5  -7   6      215.53      223.18      3.97 o
  -4  -7   6      374.20      345.77      7.85 o
  -3  -7   6       69.04       76.53      2.07 o
  -2  -7   6      471.61      448.63      8.96 o
  -1  -7   6       27.10       23.47      1.04 o
   0  -7   6      214.85      225.77      3.42 o
   1  -7   6      158.62      171.89      3.21 o
   2  -7   6       99.36       85.22      2.26 o
   3  -7   6       18.27       18.26      1.25 o
   4  -7   6      340.90      290.22      5.61 o
   5  -7   6      106.80      103.10      2.47 o
   6  -7   6       14.26       10.71      1.36 o
   7  -7   6        0.79       -1.17      1.17 o
   8  -7   6        8.19        5.29      1.72 o
   9  -7   6        5.89        3.17      1.87 o
  10  -7   6        2.88        0.33      1.92 o
  11  -7   6       28.45       34.31      2.81 o
  12  -7   6        9.78        9.78      3.41 o
 -15  -6   6       25.04       32.62      6.22 o
 -14  -6   6        9.46       12.50      2.17 o
 -13  -6   6        5.64        6.35      1.87 o
 -12  -6   6       15.77       11.27      2.16 o
 -11  -6   6       13.37        9.76      1.90 o
 -10  -6   6        0.03        1.67      1.28 o
  -9  -6   6        4.16        7.31      1.33 o
  -8  -6   6        1.68        2.44      1.20 o
  -7  -6   6      177.47      143.03      3.46 o
  -6  -6   6      579.01      534.40      9.03 o
  -5  -6   6       55.72       64.16      3.15 o
  -4  -6   6        1.29        0.65      0.69 o
  -3  -6   6      114.13      110.74      2.76 o
  -2  -6   6      706.01      709.82      7.67 o
  -1  -6   6     1565.42     1576.77     19.11 o
   0  -6   6      527.26      535.71      5.87 o
   1  -6   6      714.28      693.32     11.50 o
   2  -6   6       92.54       93.66      2.02 o
   3  -6   6       40.21       29.09      1.29 o
   4  -6   6      181.54      183.41      3.14 o
   5  -6   6       15.07        9.99      1.06 o
   6  -6   6        0.39       -1.06      1.06 o
   7  -6   6       65.08       53.60      2.19 o
   8  -6   6       59.90       73.13      3.11 o
   9  -6   6       43.05       41.84      3.84 o
  10  -6   6       40.21       40.69      2.61 o
  11  -6   6       48.71       59.05      3.11 o
  12  -6   6        9.91       16.07      3.28 o
  13  -6   6        0.32        2.92      6.50 o
 -15  -5   6        1.87       -2.33      3.84 o
 -14  -5   6        1.52        1.21      1.96 o
 -13  -5   6       15.06       17.85      4.70 o
 -12  -5   6       80.92       79.32      3.27 o
 -11  -5   6       14.30       11.63      1.68 o
 -10  -5   6        1.18        1.64      1.63 o
  -9  -5   6      173.75      183.31      4.23 o
  -8  -5   6        0.41        1.65      1.15 o
  -7  -5   6      282.20      260.95      5.13 o
  -6  -5   6        3.10        1.87      0.75 o
  -5  -5   6      110.39      113.47      1.90 o
  -4  -5   6      308.39      302.24      4.07 o
  -3  -5   6      406.18      423.04      5.05 o
  -2  -5   6       40.80       46.97      1.25 o
  -1  -5   6      120.51      112.11      1.86 o
   0  -5   6      194.07      175.32      2.70 o
   1  -5   6      875.30      864.73     11.18 o
   2  -5   6      510.63      537.35      6.35 o
   3  -5   6        2.48        2.06      0.72 o
   4  -5   6        0.27        1.88      0.77 o
   5  -5   6      184.66      191.70      3.01 o
   6  -5   6       20.31       12.46      1.13 o
   7  -5   6      103.36       95.74      2.42 o
   8  -5   6       52.19       64.74      2.46 o
   9  -5   6        5.28        4.88      2.78 o
  10  -5   6       23.56       27.26      2.21 o
  11  -5   6        7.76       13.18      2.11 o
  12  -5   6        2.94       -2.68      2.68 o
  13  -5   6        0.05       -2.78      3.04 o
 -15  -4   6        0.14       -3.56      3.93 o
 -14  -4   6        4.31        0.76      2.69 o
 -13  -4   6        1.02       -0.54      1.89 o
 -12  -4   6       17.90       14.67      1.95 o
 -11  -4   6       28.71       26.82      2.04 o
 -10  -4   6       86.37       92.02      3.08 o
  -9  -4   6       23.09       20.63      1.63 o
  -8  -4   6       56.33       43.24      2.81 o
  -7  -4   6      177.48      183.00      3.35 o
  -6  -4   6       42.82       31.34      1.17 o
  -5  -4   6        7.41        4.02      0.60 o
  -4  -4   6       74.38       77.48      1.44 o
  -3  -4   6        0.14       -0.47      0.47 o
  -2  -4   6      539.79      532.45      7.34 o
  -1  -4   6       90.83       74.02      1.37 o
   0  -4   6      367.25      377.16      4.48 o
   1  -4   6      284.33      256.15      2.76 o
   2  -4   6      182.50      164.18      2.28 o
   3  -4   6      103.25      127.16      2.16 o
   4  -4   6      644.93      639.34      7.47 o
   5  -4   6       31.53       28.59      1.11 o
   6  -4   6      397.84      426.33      5.92 o
   7  -4   6      343.18      321.36      4.84 o
   8  -4   6       32.14       38.52      1.81 o
   9  -4   6       20.18       18.38      1.62 o
  10  -4   6        5.20        4.55      1.44 o
  11  -4   6        2.19       -1.64      1.64 o
  12  -4   6        0.12       -2.55      2.55 o
  13  -4   6        0.25       -2.91      2.91 o
  14  -4   6       19.49       31.28      4.18 o
 -15  -3   6        2.46        4.43      4.22 o
 -14  -3   6        0.41        0.93      3.80 o
 -13  -3   6       20.20       26.20      2.34 o
 -12  -3   6       16.48       20.25      2.60 o
 -11  -3   6      104.65      116.11      3.93 o
 -10  -3   6       14.39       14.62      1.45 o
  -9  -3   6       15.62       15.79      1.31 o
  -8  -3   6       27.55       17.99      1.22 o
  -7  -3   6       21.04       24.09      1.10 o
  -6  -3   6      133.78      122.91      2.08 o
  -5  -3   6        4.87        7.00      0.64 o
  -4  -3   6      914.93      966.32      9.97 o
  -3  -3   6      324.31      314.52      5.83 o
  -2  -3   6      397.30      371.59      4.76 o
  -1  -3   6      120.09      110.07      1.55 o
   0  -3   6        9.85        6.08      0.48 o
   1  -3   6      943.84      952.63      9.24 o
   2  -3   6        5.25        3.41      0.53 o
   3  -3   6     1193.04     1186.75     12.19 o
   4  -3   6      315.31      287.21      4.12 o
   5  -3   6       86.46       69.87      1.51 o
   6  -3   6      198.27      192.61      2.96 o
   7  -3   6       64.27       46.59      2.37 o
   8  -3   6       75.82       68.54      2.39 o
   9  -3   6        6.18        2.00      1.26 o
  10  -3   6       27.37       19.88      1.72 o
  11  -3   6        2.40        3.83      1.46 o
  12  -3   6        0.23       -1.83      1.83 o
  13  -3   6        5.41       -0.52      2.81 o
  14  -3   6        3.17        2.11      3.18 o
 -15  -2   6        9.75       15.51      4.21 o
 -14  -2   6        0.12       -2.50      2.50 o
 -13  -2   6        0.13       -0.57      2.25 o
 -12  -2   6        7.21        2.86      1.71 o
 -11  -2   6        3.77       -0.77      1.23 o
 -10  -2   6       31.29       32.18      1.70 o
  -9  -2   6        7.03        0.19      1.04 o
  -8  -2   6       56.03       51.44      1.68 o
  -7  -2   6       61.13       61.09      1.71 o
  -6  -2   6      418.91      422.48      5.18 o
  -5  -2   6       23.06       20.85      0.79 o
  -4  -2   6      373.14      422.47      4.67 o
  -3  -2   6        0.10       -0.42      0.42 o
  -2  -2   6     1012.39     1152.15     14.21 o
  -1  -2   6     1152.97     1209.94     12.73 o
   0  -2   6      506.64      519.10      5.57 o
   1  -2   6      308.45      346.21      3.91 o
   2  -2   6     1000.78      967.83      9.96 o
   3  -2   6       78.26       68.87      1.44 o
   4  -2   6      603.72      561.45      6.58 o
   5  -2   6       70.47       78.13      1.58 o
   6  -2   6       13.63       10.50      0.88 o
   7  -2   6        5.69        6.57      0.88 o
   8  -2   6       24.24       24.85      1.51 o
   9  -2   6       66.65       73.16      3.53 o
  10  -2   6       78.88       64.48      2.45 o
  11  -2   6       11.79       14.58      1.97 o
  12  -2   6       51.31       53.23      2.87 o
  13  -2   6       25.82       29.81      2.64 o
  14  -2   6        0.11       -2.91      2.91 o
  15  -2   6        0.02       -2.80      4.43 o
 -15  -1   6        0.00       -2.69      2.69 o
 -14  -1   6       11.89       13.74      2.94 o
 -13  -1   6        1.72        2.66      2.37 o
 -12  -1   6        5.81        6.08      1.84 o
 -11  -1   6       74.27       67.64      2.57 o
 -10  -1   6        0.72       -1.12      1.12 o
  -9  -1   6      164.46      121.20      2.93 o
  -8  -1   6       15.33       18.44      1.14 o
  -7  -1   6      468.17      433.04      5.83 o
  -6  -1   6      396.79      394.13      4.57 o
  -5  -1   6        9.36       10.94      0.68 o
  -4  -1   6      111.38      109.98      1.74 o
  -3  -1   6        7.62        9.78      0.58 o
  -2  -1   6      108.95       98.88      1.58 o
  -1  -1   6     1143.64     1273.06     14.13 o
   0  -1   6       30.56       38.30      1.15 o
   1  -1   6      762.46      751.52      7.83 o
   2  -1   6     1780.93     1785.19     17.85 o
   3  -1   6        2.19        0.43      0.46 o
   4  -1   6      126.71       96.21      1.74 o
   5  -1   6      687.75      653.20      7.05 o
   6  -1   6      110.75      104.98      2.01 o
   7  -1   6      757.70      708.85      8.30 o
   8  -1   6       26.00       21.08      1.22 o
   9  -1   6      363.49      366.26      5.40 o
  10  -1   6       27.53       30.82      1.76 o
  11  -1   6        5.07        5.41      1.69 o
  12  -1   6       20.95       24.94      2.26 o
  13  -1   6       19.84       22.79      2.42 o
  14  -1   6        4.24        0.56      2.29 o
  15  -1   6       14.34       18.77      3.39 o
 -15   0   6        1.92       -1.23      2.83 o
 -14   0   6       18.63       15.85      3.24 o
 -13   0   6        5.50        5.75      2.05 o
 -12   0   6       15.05       20.15      2.11 o
 -11   0   6       78.23       75.41      3.10 o
 -10   0   6        0.76       -0.31      1.19 o
  -9   0   6      105.72       88.41      2.35 o
  -8   0   6       64.19       66.62      1.94 o
  -7   0   6       53.41       43.30      1.49 o
  -6   0   6        6.33        7.37      0.77 o
  -5   0   6     1477.68     1573.16     18.55 o
  -4   0   6      211.91      228.34      3.31 o
  -3   0   6      636.99      679.82      7.70 o
  -2   0   6     1037.97     1068.76     10.11 o
  -1   0   6       61.82       57.46      1.10 o
   0   0   6      925.21      929.43     10.23 o
   1   0   6      912.30      915.12     10.08 o
   2   0   6        0.41        0.80      0.46 o
   3   0   6       13.57       15.39      0.63 o
   4   0   6       21.94       27.04      0.99 o
   5   0   6        6.53        9.40      0.50 o
   6   0   6      204.12      195.63      3.05 o
   7   0   6       24.80       27.55      1.19 o
   8   0   6      314.00      319.66      4.68 o
   9   0   6      476.76      495.20      6.76 o
  10   0   6       11.08       11.88      1.24 o
  11   0   6       32.60       35.71      2.41 o
  12   0   6        0.18        0.98      1.68 o
  13   0   6       10.06        4.13      1.97 o
  14   0   6        2.64       -2.51      2.51 o
  15   0   6       39.83       41.16      3.86 o
 -15   1   6        5.73        5.56      3.02 o
 -14   1   6       40.22       40.57      3.70 o
 -13   1   6        2.46       -1.67      1.94 o
 -12   1   6       49.66       58.20      2.87 o
 -11   1   6       32.70       40.61      2.35 o
 -10   1   6      129.66      124.71      3.13 o
  -9   1   6        0.11       -0.96      0.96 o
  -8   1   6       35.62       34.80      1.44 o
  -7   1   6      122.39       89.07      2.15 o
  -6   1   6       57.03       52.48      1.50 o
  -5   1   6      394.38      416.25      5.10 o
  -4   1   6       90.33       89.71      1.68 o
  -3   1   6       60.64       68.32      1.40 o
  -2   1   6       63.47       53.79      1.08 o
  -1   1   6      302.36      309.70      3.76 o
   0   1   6      720.33      693.15      7.24 o
   1   1   6       66.23       55.02      1.11 o
   2   1   6     3515.94     3726.87     36.82 o
   3   1   6       11.33       11.80      0.61 o
   4   1   6      697.95      771.68      8.26 o
   5   1   6      466.23      488.80      5.38 o
   6   1   6      222.00      232.31      2.75 o
   7   1   6       15.60       21.85      1.06 o
   8   1   6      363.81      387.81      5.39 o
   9   1   6       41.38       44.28      1.64 o
  10   1   6      222.33      193.69      3.92 o
  11   1   6        1.98       -1.15      1.15 o
  12   1   6        4.04        1.62      1.70 o
  13   1   6        6.91        5.65      2.10 o
  14   1   6       22.92       23.45      3.77 o
  15   1   6       25.54       23.21      4.18 o
 -15   2   6        1.50       -0.40      4.52 o
 -14   2   6       10.18        9.32      2.43 o
 -13   2   6        1.40       -1.96      1.96 o
 -12   2   6       10.81       11.54      2.02 o
 -11   2   6        1.07        2.21      1.64 o
 -10   2   6        0.37       -1.19      1.19 o
  -9   2   6       22.63       22.66      1.71 o
  -8   2   6      284.23      255.84      4.07 o
  -7   2   6       86.99       86.71      1.96 o
  -6   2   6        0.17       -0.73      0.73 o
  -5   2   6      441.93      431.99      5.29 o
  -4   2   6      247.68      241.66      3.22 o
  -3   2   6      458.28      491.15      5.76 o
  -2   2   6      192.72      197.25      2.44 o
  -1   2   6     2148.93     2418.27     24.10 o
   0   2   6      901.50     1019.18     11.17 o
   1   2   6     3039.17     3360.94     35.89 o
   2   2   6      347.41      362.50      3.77 o
   3   2   6     2118.10     2142.27     20.08 o
   4   2   6     1227.52     1206.54      9.98 o
   5   2   6     1259.07     1214.34     11.09 o
   6   2   6        0.04        0.49      0.59 o
   7   2   6       70.34       51.38      1.24 o
   8   2   6       56.24       50.65      1.79 o
   9   2   6      142.17      141.24      2.73 o
  10   2   6      226.73      230.45      6.12 o
  11   2   6       68.39       57.29      2.31 o
  12   2   6       35.32       26.13      1.80 o
  13   2   6       27.84       28.58      3.69 o
  14   2   6       45.39       47.11      4.57 o
  15   2   6        3.64       -2.66      2.66 o
  16   2   6        6.46        9.61      4.64 o
 -14   3   6        0.50       -2.53      2.88 o
 -13   3   6        2.74        0.14      2.12 o
 -12   3   6       15.43       16.50      3.14 o
 -11   3   6        5.51        2.23      1.71 o
 -10   3   6       16.50       13.06      1.54 o
  -9   3   6       34.18       31.57      1.70 o
  -8   3   6      178.74      150.89      3.28 o
  -7   3   6       65.54       71.30      1.83 o
  -6   3   6        1.72       -0.69      0.69 o
  -5   3   6      466.45      409.40      5.09 o
  -4   3   6      265.95      278.81      3.63 o
  -3   3   6       44.61       37.22      1.12 o
  -2   3   6      567.28      640.56      7.28 o
  -1   3   6      298.03      292.10      3.15 o
   0   3   6     1216.07     1345.76     12.76 o
   1   3   6      105.63       97.48      1.38 o
   2   3   6       83.58      100.18      1.31 o
   3   3   6        1.15       11.17      0.53 o
   4   3   6      176.41      193.03      2.16 o
   5   3   6      772.53      748.99      9.01 o
   6   3   6       26.77       16.05      0.64 o
   7   3   6       58.24       58.01      1.30 o
   8   3   6      202.27      163.10      2.52 o
   9   3   6       40.34       37.82      2.03 o
  10   3   6       50.88       45.79      1.85 o
  11   3   6       68.47       76.47      2.87 o
  12   3   6       46.14       45.89      2.43 o
  13   3   6        6.51        6.45      1.73 o
  14   3   6       41.34       51.39      3.54 o
  15   3   6        4.59        4.62      2.76 o
  16   3   6        0.08        1.67      4.22 o
 -14   4   6        0.88        4.98      3.05 o
 -13   4   6        1.57        1.79      2.79 o
 -12   4   6       11.80        7.74      2.66 o
 -11   4   6        9.76        4.51      1.53 o
 -10   4   6        3.36        3.83      1.38 o
  -9   4   6       18.06       19.37      1.55 o
  -8   4   6      420.58      401.14      6.35 o
  -7   4   6       33.17       25.00      1.83 o
  -6   4   6        4.67        1.26      0.73 o
  -5   4   6      236.84      255.01      3.84 o
  -4   4   6      993.56     1010.41     12.22 o
  -3   4   6      150.63      164.10      2.27 o
  -2   4   6       19.83       24.28      0.80 o
  -1   4   6      132.82      113.72      1.47 o
   0   4   6        1.42        7.81      0.71 o
   1   4   6     2679.91     2687.05     27.77 o
   2   4   6      502.49      555.51      7.47 o
   3   4   6     1158.36     1150.85     12.19 o
   4   4   6       10.09       15.73      0.83 o
   5   4   6      193.44      205.11      2.56 o
   6   4   6      231.36      236.65      3.08 o
   7   4   6      146.25      141.51      1.83 o
   8   4   6      173.17      164.61      2.33 o
   9   4   6       52.70       48.66      1.88 o
  10   4   6      306.64      305.41      5.09 o
  11   4   6      136.38      141.50      3.76 o
  12   4   6       17.38       17.74      1.78 o
  13   4   6        0.03       -1.47      1.47 o
  14   4   6       17.96       20.19      2.19 o
  15   4   6       24.94       28.87      3.30 o
  16   4   6        3.12        1.77      4.10 o
 -14   5   6        0.11        0.72      2.98 o
 -13   5   6       10.25        4.70      3.01 o
 -12   5   6        8.66        4.32      2.73 o
 -11   5   6        4.56        2.63      1.83 o
 -10   5   6       22.90       26.95      1.85 o
  -9   5   6        0.50       -0.06      1.21 o
  -8   5   6      203.73      184.08      3.77 o
  -7   5   6      111.69      119.29      2.60 o
  -6   5   6        9.29        8.56      1.01 o
  -5   5   6        4.68        3.39      0.77 o
  -4   5   6       14.84       19.08      0.95 o
  -3   5   6       49.83       44.42      1.20 o
  -2   5   6        1.94        2.32      0.51 o
  -1   5   6      580.62      571.70      9.82 o
   0   5   6      290.99      319.45      3.61 o
   1   5   6      198.04      214.19      2.58 o
   2   5   6       69.00       59.77      1.11 o
   3   5   6      498.28      532.08      5.31 o
   4   5   6      177.69      173.90      2.07 o
   5   5   6       10.04       11.36      0.55 o
   6   5   6      647.36      622.61      7.04 o
   7   5   6      295.33      307.48      3.65 o
   8   5   6       53.33       64.52      1.69 o
   9   5   6       30.83       33.69      1.50 o
  10   5   6       12.65       17.88      1.54 o
  11   5   6       23.46       23.83      1.72 o
  12   5   6       10.67        6.31      1.44 o
  13   5   6        3.65        4.90      1.54 o
  14   5   6        0.02        0.21      1.64 o
  15   5   6        1.18        1.87      2.51 o
  16   5   6        6.57        4.81      3.93 o
 -13   6   6        0.20       -0.25      4.19 o
 -12   6   6        2.60        2.85      3.02 o
 -11   6   6        3.39        0.95      1.89 o
 -10   6   6        0.32       -1.44      1.65 o
  -9   6   6        1.89        0.07      1.97 o
  -8   6   6        7.79        9.32      1.43 o
  -7   6   6        0.05       -0.93      0.93 o
  -6   6   6      215.38      190.70      3.31 o
  -5   6   6       17.24       24.13      1.20 o
  -4   6   6       70.53       74.32      1.83 o
  -3   6   6      183.36      158.74      2.47 o
  -2   6   6     1541.95     1582.34     18.84 o
  -1   6   6      663.33      689.31     10.07 o
   0   6   6      575.18      589.90      5.75 o
   1   6   6      383.25      363.39      4.47 o
   2   6   6       74.75       64.33      1.19 o
   3   6   6     1570.46     1528.21     15.68 o
   4   6   6       84.08       81.72      1.58 o
   5   6   6        8.52        5.49      0.50 o
   6   6   6      669.44      690.30      7.29 o
   7   6   6      779.09      736.17     11.79 o
   8   6   6       25.70       23.41      1.19 o
   9   6   6       41.30       48.20      1.81 o
  10   6   6        4.33        3.32      1.19 o
  11   6   6       50.78       42.29      2.11 o
  12   6   6       12.57       11.61      1.58 o
  13   6   6       23.35       24.33      2.02 o
  14   6   6        9.29        6.67      1.81 o
  15   6   6        5.42        6.34      1.92 o
  16   6   6       25.97       32.34      4.55 o
 -13   7   6        0.03       -2.96      2.96 o
 -12   7   6        0.08       -2.72      2.72 o
 -11   7   6        4.97        1.90      2.02 o
 -10   7   6        8.75        6.32      1.95 o
  -9   7   6       13.02        9.12      1.87 o
  -8   7   6       53.06       49.21      2.42 o
  -7   7   6        2.55        0.36      1.16 o
  -6   7   6        0.01       -1.06      1.06 o
  -5   7   6      132.75      109.64      2.38 o
  -4   7   6      109.69      106.85      2.23 o
  -3   7   6        7.45        4.07      0.92 o
  -2   7   6       37.70       29.61      0.99 o
  -1   7   6        3.86        2.23      0.58 o
   0   7   6      701.68      688.88      7.20 o
   1   7   6      391.44      405.81      4.47 o
   2   7   6      124.36       94.76      1.46 o
   3   7   6      154.39      146.05      1.79 o
   4   7   6       54.21       55.16      1.47 o
   5   7   6      132.59      119.51      2.14 o
   6   7   6       42.59       42.24      1.21 o
   7   7   6      170.26      157.82      2.68 o
   8   7   6      188.87      180.16      3.27 o
   9   7   6       85.47       74.30      2.13 o
  10   7   6       18.96       19.09      1.31 o
  11   7   6      116.91      107.96      3.34 o
  12   7   6      138.01      139.81      3.77 o
  13   7   6       29.94       23.06      1.92 o
  14   7   6        6.94        5.87      1.73 o
  15   7   6        0.77       -0.58      1.69 o
 -12   8   6        9.12       11.05      2.48 o
 -11   8   6        1.99        2.03      2.27 o
 -10   8   6        0.85        1.37      2.33 o
  -9   8   6        6.39        2.92      1.81 o
  -8   8   6        3.07        3.63      1.69 o
  -7   8   6      220.42      216.89      4.32 o
  -6   8   6      122.19      104.99      3.52 o
  -5   8   6      156.68      159.33      3.32 o
  -4   8   6       57.18       65.07      2.08 o
  -3   8   6        7.73        0.08      1.00 o
  -2   8   6      354.07      364.52      4.54 o
  -1   8   6      376.14      383.57      5.21 o
   0   8   6      224.58      207.71      2.48 o
   1   8   6      889.95      838.25      8.06 o
   2   8   6       87.92       85.84      1.62 o
   3   8   6        6.18        4.30      0.62 o
   4   8   6      917.85      910.99      9.74 o
   5   8   6       73.24       78.20      1.53 o
   6   8   6      275.04      249.44      3.33 o
   7   8   6      158.77      152.10      2.63 o
   8   8   6       37.42       37.43      1.36 o
   9   8   6       10.44        7.04      1.26 o
  10   8   6       73.41       68.81      2.13 o
  11   8   6       70.55       70.09      2.55 o
  12   8   6      179.16      193.17      5.13 o
  13   8   6       14.28       16.74      1.74 o
  14   8   6        0.00       -0.43      1.44 o
  15   8   6        0.15       -0.54      1.73 o
 -11   9   6        1.07        3.47      2.64 o
 -10   9   6        1.18       -2.25      2.35 o
  -9   9   6        5.92        4.47      2.39 o
  -8   9   6        3.26        3.19      2.17 o
  -7   9   6      306.72      319.80      5.67 o
  -6   9   6      239.04      230.20      4.42 o
  -5   9   6        0.02       -1.07      1.07 o
  -4   9   6        5.46        2.98      1.07 o
  -3   9   6        5.99        6.69      1.01 o
  -2   9   6       25.19       24.81      1.37 o
  -1   9   6      155.42      155.62      2.79 o
   0   9   6        5.44        6.04      1.04 o
   1   9   6       35.20       29.02      1.06 o
   2   9   6        8.36        7.31      0.63 o
   3   9   6      326.32      321.08      4.06 o
   4   9   6       17.46       14.52      0.86 o
   5   9   6      315.00      312.00      3.96 o
   6   9   6       27.25       26.49      1.02 o
   7   9   6       80.80       72.59      1.75 o
   8   9   6       25.61       25.87      1.11 o
   9   9   6      295.83      305.25      7.53 o
  10   9   6        0.03       -0.07      0.96 o
  11   9   6        2.72        0.51      1.14 o
  12   9   6       28.18       32.60      1.89 o
  13   9   6       14.10       12.64      1.61 o
  14   9   6        1.87        3.42      1.49 o
  15   9   6        0.26        0.20      1.96 o
 -11  10   6        9.73        6.99      2.84 o
 -10  10   6        2.56       -1.14      2.47 o
  -9  10   6       48.84       44.58      2.86 o
  -8  10   6       56.20       57.63      3.03 o
  -7  10   6       29.57       32.32      2.05 o
  -6  10   6       64.61       72.27      2.71 o
  -5  10   6       77.87       84.36      2.67 o
  -4  10   6       21.30       16.51      1.40 o
  -3  10   6      140.05      142.60      3.18 o
  -2  10   6        6.25        8.43      1.10 o
  -1  10   6        8.32        9.59      1.07 o
   0  10   6      282.67      274.10      4.12 o
   1  10   6       52.96       51.04      1.54 o
   2  10   6      359.84      325.32      5.64 o
   3  10   6      107.61      114.52      1.87 o
   4  10   6       10.81        6.52      0.68 o
   5  10   6        0.61       -0.59      0.59 o
   6  10   6       70.05       67.99      1.76 o
   7  10   6        0.05       -0.65      0.77 o
   8  10   6        1.42        2.94      0.78 o
   9  10   6      114.39      121.66      2.70 o
  10  10   6        2.11        3.88      1.23 o
  11  10   6        6.67        7.41      1.17 o
  12  10   6        0.19       -1.09      1.13 o
  13  10   6        2.66        2.99      1.55 o
  14  10   6        5.30        5.45      1.51 o
  15  10   6        2.23        2.04      1.81 o
 -10  11   6        0.34       -3.72      3.86 o
  -9  11   6       14.78       12.05      2.25 o
  -8  11   6        6.70        6.97      2.09 o
  -7  11   6        2.19        0.44      1.45 o
  -6  11   6       31.83       33.63      2.00 o
  -5  11   6        3.62        3.17      1.83 o
  -4  11   6       44.00       41.06      1.95 o
  -3  11   6        0.08       -1.02      1.02 o
  -2  11   6      123.05      130.83      3.00 o
  -1  11   6        0.25        1.47      0.94 o
   0  11   6      172.45      179.24      3.45 o
   1  11   6       20.47       15.70      0.97 o
   2  11   6      250.69      249.36      3.74 o
   3  11   6      138.95      132.11      3.34 o
   4  11   6      261.76      252.07      3.26 o
   5  11   6        0.12       -0.28      0.58 o
   6  11   6       22.52       20.88      0.90 o
   7  11   6        0.00       -0.63      0.63 o
   8  11   6        4.78        4.75      0.78 o
   9  11   6       22.83       17.87      1.16 o
  10  11   6        0.28       -0.93      0.93 o
  11  11   6        0.49       -0.29      1.00 o
  12  11   6        0.20        1.24      1.70 o
  13  11   6        0.92        0.94      1.30 o
  14  11   6        1.65        1.99      1.66 o
  -9  12   6        5.04       11.10      4.29 o
  -8  12   6        3.32        2.77      2.10 o
  -7  12   6       19.56       25.92      2.08 o
  -6  12   6        3.54        2.37      1.46 o
  -5  12   6        1.15        0.93      1.33 o
  -4  12   6        6.39        2.01      1.61 o
  -3  12   6        7.11        3.88      1.22 o
  -2  12   6       18.43       17.41      1.38 o
  -1  12   6        0.13       -0.97      0.97 o
   0  12   6      282.33      285.00      4.86 o
   1  12   6        5.48        6.90      1.02 o
   2  12   6      150.20      154.47      3.71 o
   3  12   6       28.20       25.29      1.06 o
   4  12   6      237.12      249.96      3.68 o
   5  12   6        1.30        1.58      0.58 o
   6  12   6        4.41        3.52      0.67 o
   7  12   6       17.14       15.47      0.86 o
   8  12   6       39.41       41.48      1.61 o
   9  12   6        0.24        0.91      1.12 o
  10  12   6        0.46        0.43      1.18 o
  11  12   6        0.24       -1.20      1.25 o
  12  12   6        1.23        0.21      1.54 o
  13  12   6       28.81       31.13      2.44 o
  14  12   6        0.05       -1.63      2.17 o
  -8  13   6       22.04       16.07      4.29 o
  -7  13   6       21.59       24.64      2.47 o
  -6  13   6       22.52       23.03      1.94 o
  -5  13   6       16.70       14.22      1.66 o
  -4  13   6       28.83       31.74      1.89 o
  -3  13   6        3.27        1.77      1.99 o
  -2  13   6        1.97        0.98      1.12 o
  -1  13   6        8.42       12.36      1.92 o
   0  13   6       21.73       17.63      1.30 o
   1  13   6       51.05       43.41      2.00 o
   2  13   6       42.54       46.83      1.77 o
   3  13   6       99.40      109.69      2.18 o
   4  13   6       13.04       17.16      1.57 o
   5  13   6       88.84       84.09      2.08 o
   6  13   6        5.56        6.97      1.37 o
   7  13   6       62.07       68.84      2.55 o
   8  13   6        1.00       -0.12      0.83 o
   9  13   6       14.78       15.67      1.41 o
  10  13   6       46.77       44.56      3.61 o
  11  13   6        1.74        1.13      1.30 o
  12  13   6       15.07       16.03      2.52 o
  13  13   6       10.58       13.22      1.98 o
  -7  14   6        0.90        1.23      2.35 o
  -6  14   6       14.38       13.44      2.16 o
  -5  14   6       56.93       62.49      2.66 o
  -4  14   6        9.83        9.23      1.58 o
  -3  14   6        5.82        5.91      1.38 o
  -2  14   6       48.13       48.76      2.13 o
  -1  14   6        7.69        7.70      1.26 o
   0  14   6        3.02        5.52      1.15 o
   1  14   6       49.58       60.62      3.10 o
   2  14   6        7.56        9.74      1.10 o
   3  14   6       28.01       23.53      1.90 o
   4  14   6       28.39       30.04      1.43 o
   5  14   6        1.09        1.57      0.83 o
   6  14   6        2.38        1.89      1.08 o
   7  14   6        2.50        0.91      1.12 o
   8  14   6        0.31       -0.35      1.39 o
   9  14   6        1.11       -0.77      1.60 o
  10  14   6       45.65       48.53      4.23 o
  11  14   6        9.88       11.31      2.51 o
  12  14   6        0.08        0.02      1.46 o
  -5  15   6        4.82        5.92      1.88 o
  -4  15   6       35.71       45.37      2.27 o
  -3  15   6       81.94       98.95      3.11 o
  -2  15   6        0.23        2.45      1.36 o
  -1  15   6      102.85      118.86      3.11 o
   0  15   6        0.48       -0.62      1.13 o
   1  15   6       32.28       36.35      1.66 o
   2  15   6        1.97        1.55      1.29 o
   3  15   6       10.41       13.11      1.64 o
   4  15   6       12.02       12.14      1.76 o
   5  15   6       83.93       85.32      3.50 o
   6  15   6       19.08       17.98      1.84 o
   7  15   6        2.12       -0.53      1.35 o
   8  15   6        6.67        5.23      1.55 o
   9  15   6        6.77        4.77      3.33 o
  10  15   6       57.81       56.05      6.58 o
  11  15   6       21.46       26.09      2.34 o
  -4  16   6       10.64       10.79      3.91 o
  -3  16   6       18.32       25.70      3.54 o
  -2  16   6       22.03       26.35      1.84 o
  -1  16   6       40.18       43.78      2.23 o
   0  16   6        0.46        2.08      1.68 o
   1  16   6        2.78        2.72      1.47 o
   2  16   6       23.38       17.57      1.67 o
   3  16   6       27.35       27.73      1.97 o
   4  16   6        0.41        1.07      1.56 o
   5  16   6        0.69        1.58      1.53 o
   6  16   6       15.17       18.93      1.93 o
   7  16   6        4.23        2.36      3.24 o
   8  16   6        0.54        0.22      1.47 o
   9  16   6        1.13       -1.46      1.46 o
  10  16   6       33.41       32.48      6.60 o
  -1  17   6        0.28       -1.78      1.78 o
   0  17   6        1.06        0.25      1.54 o
   1  17   6       16.23       17.39      1.84 o
   2  17   6        3.95        5.99      1.48 o
   3  17   6        5.93        6.32      1.51 o
   4  17   6       11.01       11.23      3.45 o
   5  17   6        0.00        1.28      1.56 o
   6  17   6        0.25       -0.55      2.51 o
   7  17   6        2.61        0.62      1.50 o
   8  17   6        0.50       -0.06      1.79 o
  -7 -14   7       10.35        6.22      2.71 o
  -6 -14   7       25.14       26.55      2.56 o
  -5 -14   7       31.34       30.03      2.65 o
  -4 -14   7       42.47       51.65      3.17 o
  -3 -14   7        0.01        0.24      1.46 o
  -2 -14   7        0.16       -1.41      1.41 o
  -1 -14   7       24.83       26.41      2.08 o
   0 -14   7        7.16       10.68      2.17 o
   1 -14   7        0.79       -1.65      1.88 o
   2 -14   7        0.09       -1.76      1.76 o
  -9 -13   7        4.99        2.33      2.52 o
  -8 -13   7        3.08       -0.10      1.91 o
  -7 -13   7       12.04       10.95      4.43 o
  -6 -13   7       28.05       22.69      2.83 o
  -5 -13   7       36.56       34.70      2.06 o
  -4 -13   7       33.21       34.29      2.44 o
  -3 -13   7       51.82       53.60      2.63 o
  -2 -13   7       49.65       57.77      2.67 o
  -1 -13   7        0.06       -1.60      1.60 o
   0 -13   7        8.20        4.42      1.62 o
   1 -13   7        6.78        6.71      1.51 o
   2 -13   7        8.98        7.46      1.39 o
   3 -13   7        7.90        8.55      1.60 o
   4 -13   7        5.74        8.68      2.39 o
 -10 -12   7       23.36       24.15      2.55 o
  -9 -12   7        0.71       -1.40      1.40 o
  -8 -12   7        5.33        5.45      2.20 o
  -7 -12   7        1.53       -0.42      1.39 o
  -6 -12   7       10.87        6.44      1.48 o
  -5 -12   7        2.99       -0.55      1.31 o
  -4 -12   7        0.05       -1.25      1.25 o
  -3 -12   7       33.94       30.82      1.89 o
  -2 -12   7        1.89        0.02      1.31 o
  -1 -12   7        0.80       -1.28      1.33 o
   0 -12   7        5.21        4.92      1.52 o
   1 -12   7        0.10       -1.24      1.24 o
   2 -12   7       52.18       50.34      2.64 o
   3 -12   7       18.08       14.97      1.68 o
   4 -12   7        7.15        0.79      1.89 o
   5 -12   7        0.15       -2.61      2.61 o
   6 -12   7        2.07       -3.86      3.86 o
 -11 -11   7        3.49        0.09      1.79 o
 -10 -11   7        4.62       10.64      1.69 o
  -9 -11   7       35.60       61.30      3.56 o
  -8 -11   7       10.16        8.71      2.08 o
  -7 -11   7       44.66       41.77      2.97 o
  -6 -11   7        5.29        5.78      1.41 o
  -5 -11   7        7.09        7.78      1.46 o
  -4 -11   7       53.03       69.30      2.70 o
  -3 -11   7        7.66        4.54      1.43 o
  -2 -11   7      124.39      120.65      3.42 o
  -1 -11   7      135.55      134.04      3.65 o
   0 -11   7      119.49      122.30      3.08 o
   1 -11   7        9.03       11.01      1.48 o
   2 -11   7        1.01        0.99      1.43 o
   3 -11   7       25.18       25.49      1.77 o
   4 -11   7       22.46       16.85      1.74 o
   5 -11   7       62.98       70.68      3.32 o
   6 -11   7       26.42       30.19      3.42 o
   7 -11   7       17.75       25.14      3.35 o
   8 -11   7       11.75       20.61      5.09 o
 -12 -10   7       12.34        8.95      2.15 o
 -11 -10   7        2.81       -0.35      1.53 o
 -10 -10   7       56.82       61.31      2.85 o
  -9 -10   7        0.09        1.02      1.43 o
  -8 -10   7       15.87       18.20      1.79 o
  -7 -10   7        1.88        1.79      1.31 o
  -6 -10   7        1.54        0.06      1.29 o
  -5 -10   7      124.56      143.69      3.64 o
  -4 -10   7        6.10        4.67      1.33 o
  -3 -10   7      144.10      135.45      3.50 o
  -2 -10   7       28.00       33.01      1.85 o
  -1 -10   7       28.77       32.03      2.19 o
   0 -10   7       47.37       48.46      2.07 o
   1 -10   7      183.15      182.99      3.98 o
   2 -10   7       19.84       21.23      2.34 o
   3 -10   7        9.93        7.53      1.70 o
   4 -10   7        3.59        1.10      1.41 o
   5 -10   7        5.92       10.14      2.08 o
   6 -10   7        0.57        1.70      2.39 o
   7 -10   7        2.76        3.66      3.45 o
   8 -10   7        1.52        0.44      2.61 o
   9 -10   7        0.92        1.58      4.45 o
 -13  -9   7        3.00        0.59      2.02 o
 -12  -9   7        4.80        6.22      2.14 o
 -11  -9   7       11.75       20.25      2.01 o
 -10  -9   7       92.22       94.31      3.25 o
  -9  -9   7       35.04       43.42      2.22 o
  -8  -9   7        0.27        0.32      1.35 o
  -7  -9   7        1.05       -0.40      1.28 o
  -6  -9   7       12.84        8.16      1.36 o
  -5  -9   7       23.72       22.98      1.60 o
  -4  -9   7        6.99        5.33      1.57 o
  -3  -9   7        1.20        1.11      1.15 o
  -2  -9   7       42.18       41.18      1.98 o
  -1  -9   7        1.22        1.29      1.14 o
   0  -9   7        1.89        1.09      1.04 o
   1  -9   7        7.88        8.04      1.18 o
   2  -9   7       10.38       10.30      1.62 o
   3  -9   7       96.07      100.81      4.07 o
   4  -9   7        6.81        7.93      1.43 o
   5  -9   7       30.63       32.36      2.23 o
   6  -9   7       11.88       11.20      1.90 o
   7  -9   7        0.98       -2.11      2.21 o
   8  -9   7       71.78       75.91      7.97 o
   9  -9   7        4.28       -0.48      2.59 o
  10  -9   7        0.71       -2.59      4.59 o
 -13  -8   7        0.02       -1.98      1.98 o
 -12  -8   7        0.39       -1.63      1.63 o
 -11  -8   7       17.87       19.43      1.96 o
 -10  -8   7       43.44       40.56      2.23 o
  -9  -8   7       11.81       12.67      1.63 o
  -8  -8   7      145.45      138.62      3.63 o
  -7  -8   7       99.25      104.05      3.06 o
  -6  -8   7       19.98       27.01      1.66 o
  -5  -8   7        4.60        4.53      1.25 o
  -4  -8   7      214.17      211.02      4.45 o
  -3  -8   7      109.92      110.51      3.04 o
  -2  -8   7       84.65       83.47      2.62 o
  -1  -8   7        0.15       -0.77      1.43 o
   0  -8   7       44.05       45.72      1.82 o
   1  -8   7        7.04        2.86      1.04 o
   2  -8   7       42.49       46.96      2.19 o
   3  -8   7       34.48       36.46      2.03 o
   4  -8   7      153.51      155.70      4.12 o
   5  -8   7       70.31       70.95      2.60 o
   6  -8   7       93.09       95.13      3.68 o
   7  -8   7       22.38       20.84      3.00 o
   8  -8   7       31.70       27.13      3.04 o
   9  -8   7       31.21       33.10      4.16 o
  10  -8   7        6.61        9.02      2.92 o
  11  -8   7        4.13        0.02      2.77 o
 -14  -7   7       13.28       14.16      4.75 o
 -13  -7   7        2.38       -0.62      2.40 o
 -12  -7   7        0.26       -1.25      1.60 o
 -11  -7   7        0.29        0.34      1.52 o
 -10  -7   7       29.48       25.15      1.96 o
  -9  -7   7       15.33       11.33      1.59 o
  -8  -7   7       22.84       14.01      1.55 o
  -7  -7   7        6.21       11.44      1.51 o
  -6  -7   7        4.83        3.09      1.17 o
  -5  -7   7        0.17        0.19      1.05 o
  -4  -7   7      135.54      122.73      3.13 o
  -3  -7   7       61.70       62.48      2.31 o
  -2  -7   7      228.51      212.70      4.42 o
  -1  -7   7       19.19       16.50      2.57 o
   0  -7   7        2.79        4.84      0.90 o
   1  -7   7      450.71      447.96      6.05 o
   2  -7   7       80.53       83.99      2.38 o
   3  -7   7       68.27       59.98      2.18 o
   4  -7   7      235.79      235.73      4.38 o
   5  -7   7       35.89       32.47      1.55 o
   6  -7   7       12.30       13.29      1.47 o
   7  -7   7        2.05       -0.52      1.53 o
   8  -7   7       10.52       11.74      1.97 o
   9  -7   7        0.98       -0.87      1.87 o
  10  -7   7       24.56       25.04      3.19 o
  11  -7   7        9.36       13.61      2.51 o
 -14  -6   7       31.16       23.90      3.06 o
 -13  -6   7        0.77        0.15      1.81 o
 -12  -6   7        4.71        5.18      1.73 o
 -11  -6   7       87.61       97.59      3.38 o
 -10  -6   7       84.01       98.43      3.32 o
  -9  -6   7        0.81        1.74      1.86 o
  -8  -6   7        9.23        4.48      1.34 o
  -7  -6   7       74.80       70.22      2.56 o
  -6  -6   7       16.96       22.87      1.90 o
  -5  -6   7      136.21      145.12      5.02 o
  -4  -6   7       42.66       34.28      1.79 o
  -3  -6   7        4.14        1.35      0.85 o
  -2  -6   7      254.30      236.78      3.99 o
  -1  -6   7     1524.47     1556.84     20.34 o
   0  -6   7       17.23       18.81      1.19 o
   1  -6   7        0.15        0.93      0.84 o
   2  -6   7      939.83      902.27     12.33 o
   3  -6   7       90.11       70.71      2.55 o
   4  -6   7        3.35        2.77      1.10 o
   5  -6   7      222.96      220.38      3.79 o
   6  -6   7        3.12        2.04      1.20 o
   7  -6   7        5.18        2.76      2.04 o
   8  -6   7        5.71        7.57      1.79 o
   9  -6   7       20.55       17.23      2.13 o
  10  -6   7       10.99        9.57      2.13 o
  11  -6   7        0.66       -1.90      1.90 o
  12  -6   7        0.20        0.50      3.15 o
 -14  -5   7       77.31       93.34      5.02 o
 -13  -5   7       18.93       24.44      2.42 o
 -12  -5   7        5.07        6.88      1.87 o
 -11  -5   7        3.45        3.46      1.95 o
 -10  -5   7        0.61        2.83      1.43 o
  -9  -5   7        4.74        4.75      1.95 o
  -8  -5   7       11.53       11.96      1.50 o
  -7  -5   7        6.77        2.23      1.28 o
  -6  -5   7        7.37        7.10      1.04 o
  -5  -5   7      205.60      164.38      3.10 o
  -4  -5   7      243.06      232.19      4.05 o
  -3  -5   7      158.69      159.05      3.63 o
  -2  -5   7        1.55       -0.61      0.61 o
  -1  -5   7      133.46      132.07      2.50 o
   0  -5   7       89.46       85.34      2.41 o
   1  -5   7      330.74      295.55      3.89 o
   2  -5   7       86.17       65.04      1.80 o
   3  -5   7      796.67      718.46      9.08 o
   4  -5   7      188.53      178.40      3.15 o
   5  -5   7       39.07       23.26      1.16 o
   6  -5   7      117.96      118.55      2.65 o
   7  -5   7       73.02       81.39      3.05 o
   8  -5   7        3.66        2.61      1.58 o
   9  -5   7      143.28      150.83      4.37 o
  10  -5   7       43.41       44.20      2.69 o
  11  -5   7        2.81        0.24      1.93 o
  12  -5   7        0.81       -0.63      2.99 o
  13  -5   7        5.16        3.75      4.06 o
 -15  -4   7        0.15       -2.29      4.12 o
 -14  -4   7      112.94      148.23     11.31 o
 -13  -4   7        0.00       -0.16      1.92 o
 -12  -4   7        5.77        8.53      1.88 o
 -11  -4   7      128.52      142.06      4.12 o
 -10  -4   7        9.76       11.01      1.64 o
  -9  -4   7        0.86       -0.48      1.29 o
  -8  -4   7      109.77       99.08      2.57 o
  -7  -4   7      213.53      204.69      3.76 o
  -6  -4   7       20.67       26.01      1.29 o
  -5  -4   7      437.91      431.54      5.72 o
  -4  -4   7        4.27        3.62      0.63 o
  -3  -4   7        3.67        2.48      0.64 o
  -2  -4   7     1205.44     1232.63     18.52 o
  -1  -4   7       12.54       11.37      0.72 o
   0  -4   7        5.82        5.79      0.69 o
   1  -4   7       47.70       43.33      1.16 o
   2  -4   7      137.77      161.53      2.24 o
   3  -4   7        1.05        2.41      0.77 o
   4  -4   7      154.77      150.12      2.77 o
   5  -4   7       16.68       16.86      1.03 o
   6  -4   7      331.93      320.53      4.84 o
   7  -4   7        4.79        5.95      1.10 o
   8  -4   7       80.20       66.19      2.44 o
   9  -4   7       37.98       38.74      2.03 o
  10  -4   7        0.45        0.13      1.63 o
  11  -4   7        3.30        2.26      2.22 o
  12  -4   7       10.83       11.90      3.08 o
  13  -4   7        0.36       -1.05      3.08 o
 -15  -3   7        0.84       -0.12      4.26 o
 -14  -3   7       15.68       19.32      3.19 o
 -13  -3   7        2.67        0.62      2.44 o
 -12  -3   7       22.74       19.28      2.09 o
 -11  -3   7      106.69       98.89      3.52 o
 -10  -3   7        8.54       13.98      1.75 o
  -9  -3   7      224.40      228.30      4.24 o
  -8  -3   7      241.72      225.39      4.10 o
  -7  -3   7       19.12       17.82      1.26 o
  -6  -3   7      137.80      114.44      2.89 o
  -5  -3   7      128.95      139.08      2.49 o
  -4  -3   7       19.76       21.52      0.90 o
  -3  -3   7        8.88       10.78      0.68 o
  -2  -3   7      190.31      188.99      2.49 o
  -1  -3   7      522.15      539.12      5.87 o
   0  -3   7       89.26       87.14      1.55 o
   1  -3   7       51.22       46.39      1.24 o
   2  -3   7     1475.15     1476.52     14.14 o
   3  -3   7       67.23       67.84      1.63 o
   4  -3   7      929.75      947.58     11.63 o
   5  -3   7      648.16      615.13      6.85 o
   6  -3   7       54.78       56.89      1.86 o
   7  -3   7       59.30       52.73      2.16 o
   8  -3   7        8.87        6.52      1.31 o
   9  -3   7        8.35        7.66      1.43 o
  10  -3   7       26.28       36.63      2.26 o
  11  -3   7        5.56        6.41      1.94 o
  12  -3   7       31.17       27.37      3.28 o
  13  -3   7        0.62       -0.85      2.92 o
  14  -3   7        0.31        2.59      3.58 o
 -15  -2   7        0.01       -2.03      4.29 o
 -14  -2   7        0.45        0.50      2.66 o
 -13  -2   7        4.34        6.19      2.63 o
 -12  -2   7       30.49       22.19      2.81 o
 -11  -2   7        2.85        0.09      1.60 o
 -10  -2   7        0.43        1.82      1.24 o
  -9  -2   7      191.45      203.81      6.17 o
  -8  -2   7      122.84      100.69      2.63 o
  -7  -2   7       29.14       27.34      1.25 o
  -6  -2   7      111.33      118.34      2.49 o
  -5  -2   7        4.81        4.40      0.70 o
  -4  -2   7      142.23      122.23      2.11 o
  -3  -2   7       13.32       16.43      0.67 o
  -2  -2   7      134.27      150.62      2.11 o
  -1  -2   7      471.91      512.83      5.60 o
   0  -2   7      150.66      134.83      1.96 o
   1  -2   7      426.99      423.51      5.11 o
   2  -2   7     1004.44      938.52     10.45 o
   3  -2   7       53.51       43.71      1.30 o
   4  -2   7     1004.36      949.93     10.71 o
   5  -2   7      172.58      156.44      2.39 o
   6  -2   7      204.77      204.32      3.13 o
   7  -2   7      118.69      132.97      3.07 o
   8  -2   7        0.17        0.10      1.11 o
   9  -2   7        2.25        0.75      1.23 o
  10  -2   7       60.31       69.00      2.60 o
  11  -2   7        3.23        0.64      1.76 o
  12  -2   7       27.43       25.51      2.48 o
  13  -2   7        0.09       -2.14      2.14 o
  14  -2   7        0.86        1.96      3.15 o
 -15  -1   7        0.13        0.82      4.33 o
 -14  -1   7       10.42       10.48      2.98 o
 -13  -1   7       11.22       15.07      2.83 o
 -12  -1   7       29.59       27.34      5.75 o
 -11  -1   7       20.23       18.29      1.68 o
 -10  -1   7        1.56       -0.33      1.24 o
  -9  -1   7      143.70      168.43      3.59 o
  -8  -1   7       79.81       71.80      2.03 o
  -7  -1   7       12.63       13.02      1.05 o
  -6  -1   7       41.12       31.65      1.27 o
  -5  -1   7        4.33        7.73      0.71 o
  -4  -1   7        6.72       10.75      0.71 o
  -3  -1   7     1892.68     1850.04     18.70 o
  -2  -1   7      515.76      525.06      6.14 o
  -1  -1   7      101.62      101.03      1.75 o
   0  -1   7      238.16      248.18      4.16 o
   1  -1   7      804.62      747.18      8.45 o
   2  -1   7      115.08       86.79      1.64 o
   3  -1   7      375.09      354.82      4.12 o
   4  -1   7      155.85      172.16      2.64 o
   5  -1   7        2.11        0.25      0.75 o
   6  -1   7      351.14      351.50      4.62 o
   7  -1   7      259.29      246.71      3.97 o
   8  -1   7      190.62      187.82      3.58 o
   9  -1   7        8.45        6.79      1.32 o
  10  -1   7      120.69      106.46      3.06 o
  11  -1   7       69.29       71.41      3.42 o
  12  -1   7       16.79       21.04      2.31 o
  13  -1   7        1.13       -0.28      2.10 o
  14  -1   7       24.15       27.32      2.93 o
 -15   0   7        0.63       -4.31      4.31 o
 -14   0   7        0.91       -1.22      2.60 o
 -13   0   7       83.38      105.03      5.09 o
 -12   0   7        0.75        0.89      2.02 o
 -11   0   7        3.23        0.49      1.63 o
 -10   0   7        7.56       10.81      1.44 o
  -9   0   7        9.66        2.76      1.11 o
  -8   0   7      360.85      353.19      5.17 o
  -7   0   7       63.89       74.85      2.06 o
  -6   0   7      289.08      268.51      3.74 o
  -5   0   7        0.04        0.74      0.61 o
  -4   0   7       46.18       37.03      1.34 o
  -3   0   7      281.64      277.30      3.61 o
  -2   0   7        0.99        1.67      0.55 o
  -1   0   7      632.88      656.23      7.47 o
   0   0   7        5.94        0.77      0.49 o
   1   0   7      608.54      682.70      7.75 o
   2   0   7      252.21      267.53      3.46 o
   3   0   7      768.58      769.01      8.10 o
   4   0   7      817.37      738.24      7.83 o
   5   0   7      308.39      302.63      3.44 o
   6   0   7      183.43      192.75      2.93 o
   7   0   7      370.28      370.45      5.27 o
   8   0   7     1101.89     1152.99     14.12 o
   9   0   7       22.61       17.92      1.36 o
  10   0   7      147.51      146.35      4.04 o
  11   0   7        6.54        7.14      1.78 o
  12   0   7        0.00       -1.84      1.84 o
  13   0   7        4.56        5.34      2.10 o
  14   0   7       31.20       34.18      3.57 o
  15   0   7        1.28       -2.84      2.84 o
 -14   1   7        0.45       -2.57      2.57 o
 -13   1   7       68.80       83.33      3.87 o
 -12   1   7       35.85       35.71      2.53 o
 -11   1   7        1.51        1.57      1.97 o
 -10   1   7       65.65       52.44      2.94 o
  -9   1   7        0.23        0.63      1.04 o
  -8   1   7       61.93       60.08      2.02 o
  -7   1   7      207.88      193.34      3.33 o
  -6   1   7      931.52      928.77     10.61 o
  -5   1   7      166.82      147.20      2.49 o
  -4   1   7      548.39      578.82      6.80 o
  -3   1   7       72.44       58.96      1.40 o
  -2   1   7       54.02       38.23      1.03 o
  -1   1   7      263.70      256.06      3.31 o
   0   1   7        2.08       -0.56      0.56 o
   1   1   7     2224.71     2340.74     25.05 o
   2   1   7       77.33       71.93      1.81 o
   3   1   7      515.38      494.80     10.59 o
   4   1   7      106.01       89.23      1.70 o
   5   1   7       32.39       32.30      1.29 o
   6   1   7      699.95      692.05      7.49 o
   7   1   7     1216.01     1194.35     14.45 o
   8   1   7       38.79       34.19      1.41 o
   9   1   7       12.25        8.71      1.17 o
  10   1   7       15.18       20.33      1.56 o
  11   1   7        0.06       -1.21      1.52 o
  12   1   7       10.61       13.97      2.88 o
  13   1   7       48.01       60.11      3.06 o
  14   1   7        4.76        1.91      2.65 o
  15   1   7        2.56        0.24      2.92 o
 -14   2   7        1.91       -2.15      2.15 o
 -13   2   7       66.23       74.89      3.49 o
 -12   2   7       33.38       32.93      2.53 o
 -11   2   7       18.34       17.82      2.08 o
 -10   2   7        0.05       -1.24      1.24 o
  -9   2   7        0.01       -0.81      1.14 o
  -8   2   7        2.03        1.35      0.96 o
  -7   2   7      156.44      154.54      2.96 o
  -6   2   7        0.15       -2.21      2.21 o
  -5   2   7       14.56        4.88      0.84 o
  -4   2   7        0.91        0.83      0.64 o
  -3   2   7       83.63      102.87      1.85 o
  -2   2   7      838.86      834.86      8.58 o
  -1   2   7       54.27       53.83      1.28 o
   0   2   7     1131.28     1336.12     14.54 o
   1   2   7      282.01      238.98      3.22 o
   2   2   7      172.96      194.86      2.70 o
   3   2   7     1501.01     1493.05     15.15 o
   4   2   7      159.84      133.62      1.93 o
   5   2   7       83.74       75.86      1.29 o
   6   2   7       46.52       42.82      1.06 o
   7   2   7       40.26       37.05      1.78 o
   8   2   7       92.82       97.49      2.22 o
   9   2   7        6.68        3.92      1.19 o
  10   2   7       57.71       47.99      1.97 o
  11   2   7        7.07        2.34      1.33 o
  12   2   7       86.95       90.18      3.56 o
  13   2   7       98.12      103.19      4.95 o
  14   2   7        0.75        3.15      2.59 o
  15   2   7        0.54       -2.57      2.57 o
 -14   3   7        9.18       13.75      4.52 o
 -13   3   7       14.77       10.46      2.38 o
 -12   3   7       25.87       32.96      3.55 o
 -11   3   7       72.96       77.30      3.44 o
 -10   3   7       61.74       59.17      2.38 o
  -9   3   7       11.13       11.78      1.43 o
  -8   3   7       51.49       58.03      2.20 o
  -7   3   7       34.32       37.64      1.52 o
  -6   3   7       11.99        7.52      0.95 o
  -5   3   7      378.19      384.48      4.91 o
  -4   3   7       13.05       12.04      0.86 o
  -3   3   7        5.55       11.20      0.79 o
  -2   3   7        2.49        2.76      0.45 o
  -1   3   7      865.54      905.53     10.09 o
   0   3   7      965.96      968.00     10.01 o
   1   3   7      751.02      847.12      8.81 o
   2   3   7        1.14       -0.37      0.41 o
   3   3   7     1012.30      999.81     10.45 o
   4   3   7      235.74      247.48      2.84 o
   5   3   7       10.04        6.14      0.59 o
   6   3   7      181.84      172.67      2.25 o
   7   3   7       48.77       51.54      1.34 o
   8   3   7        2.70        3.46      0.69 o
   9   3   7      153.98      141.61      3.11 o
  10   3   7       38.02       22.40      1.52 o
  11   3   7       10.70        6.58      1.36 o
  12   3   7       60.87       54.14      2.69 o
  13   3   7       61.54       65.18      6.91 o
  14   3   7        2.92        2.73      3.38 o
  15   3   7        0.03        0.76      2.71 o
 -14   4   7        0.24        2.12      3.05 o
 -13   4   7        2.05       -0.11      5.44 o
 -12   4   7        7.19        8.28      2.82 o
 -11   4   7       54.42       60.85      3.07 o
 -10   4   7       18.52       12.59      2.13 o
  -9   4   7        0.85        2.81      1.45 o
  -8   4   7       98.11       83.12      2.56 o
  -7   4   7      128.12      116.63      2.61 o
  -6   4   7      108.11       89.00      2.16 o
  -5   4   7       49.25       42.81      1.40 o
  -4   4   7      105.60       86.62      2.09 o
  -3   4   7      122.93      125.95      2.16 o
  -2   4   7     1209.68     1221.20     12.55 o
  -1   4   7      161.80      164.01      2.07 o
   0   4   7      109.87      115.27      1.66 o
   1   4   7     1914.34     2096.26     22.21 o
   2   4   7      485.07      522.64      7.49 o
   3   4   7        8.05        9.40      1.06 o
   4   4   7      409.91      421.99      4.42 o
   5   4   7      541.41      588.35      7.03 o
   6   4   7        0.00        2.24      0.91 o
   7   4   7      276.18      296.45      3.90 o
   8   4   7        8.29        6.66      0.84 o
   9   4   7      246.37      223.52      4.18 o
  10   4   7       20.31       22.30      1.47 o
  11   4   7        0.00        1.64      1.32 o
  12   4   7        0.79        0.45      1.45 o
  13   4   7       33.94       39.46      2.41 o
  14   4   7        4.60        6.50      2.55 o
  15   4   7       13.92       14.96      3.12 o
 -13   5   7        0.02       -2.43      2.87 o
 -12   5   7       17.01       13.83      3.01 o
 -11   5   7        0.38       -1.81      1.81 o
 -10   5   7        0.30       -1.86      1.86 o
  -9   5   7        2.49        1.82      1.30 o
  -8   5   7        2.60        0.34      1.16 o
  -7   5   7      170.62      149.66      3.02 o
  -6   5   7      256.72      228.21      3.76 o
  -5   5   7      634.87      589.79      7.68 o
  -4   5   7       62.82       63.55      1.62 o
  -3   5   7       27.49       18.12      0.89 o
  -2   5   7      157.67      142.12      2.12 o
  -1   5   7        7.11        2.22      0.50 o
   0   5   7      557.39      625.80      6.66 o
   1   5   7      383.98      388.28      4.34 o
   2   5   7       21.05       13.72      0.64 o
   3   5   7      195.60      196.35      2.65 o
   4   5   7        0.00       -0.44      0.44 o
   5   5   7       93.04       93.62      1.50 o
   6   5   7      742.01      710.27      9.39 o
   7   5   7      239.37      228.96      3.51 o
   8   5   7      530.24      525.53      8.21 o
   9   5   7       47.78       54.03      1.95 o
  10   5   7       10.32       11.71      1.48 o
  11   5   7       49.34       50.26      2.34 o
  12   5   7        0.64        1.65      1.42 o
  13   5   7        4.28        4.74      1.66 o
  14   5   7       13.79       21.63      2.20 o
  15   5   7       16.69       22.90      4.56 o
 -13   6   7        7.05        5.63      3.15 o
 -12   6   7       35.48       39.81      3.63 o
 -11   6   7        1.08       -1.90      1.90 o
 -10   6   7        1.80        2.15      1.80 o
  -9   6   7       79.60       79.71      3.21 o
  -8   6   7        0.23       -1.44      1.44 o
  -7   6   7       57.90       65.49      2.64 o
  -6   6   7      241.33      251.30      4.71 o
  -5   6   7      243.45      211.71      3.55 o
  -4   6   7       99.38      100.37      2.23 o
  -3   6   7      146.08      153.13      2.70 o
  -2   6   7      226.08      217.50      4.33 o
  -1   6   7       18.96       19.66      1.05 o
   0   6   7      125.44      138.05      1.87 o
   1   6   7       39.96       48.85      1.16 o
   2   6   7      283.10      256.42      3.39 o
   3   6   7      171.46      174.04      2.38 o
   4   6   7      708.18      687.33      8.18 o
   5   6   7      155.99      172.50      3.01 o
   6   6   7      475.22      459.57      5.56 o
   7   6   7        4.18        4.51      0.79 o
   8   6   7      364.79      366.27      9.90 o
   9   6   7       74.20       66.39      2.40 o
  10   6   7       53.33       55.10      2.05 o
  11   6   7       32.69       38.10      2.06 o
  12   6   7        0.86       -0.26      1.36 o
  13   6   7        0.17       -0.05      1.50 o
  14   6   7       51.69       68.16      3.58 o
  15   6   7       27.25       32.32      2.55 o
 -12   7   7        4.94       -0.41      2.92 o
 -11   7   7        3.49        1.04      2.09 o
 -10   7   7        0.08       -0.88      1.86 o
  -9   7   7       72.75       75.43      3.33 o
  -8   7   7       12.99       15.52      2.48 o
  -7   7   7        1.94       -1.20      1.20 o
  -6   7   7       14.74       15.42      1.45 o
  -5   7   7      199.70      176.18      3.54 o
  -4   7   7       26.83       20.16      1.57 o
  -3   7   7        4.21        6.28      0.93 o
  -2   7   7       34.45       40.90      1.46 o
  -1   7   7       75.90       71.91      1.62 o
   0   7   7        5.99        5.95      0.60 o
   1   7   7     1590.54     1652.83     16.60 o
   2   7   7       15.16       14.66      0.66 o
   3   7   7       15.73       14.92      0.71 o
   4   7   7      752.24      720.50      7.60 o
   5   7   7        2.07        0.56      0.48 o
   6   7   7       12.18       10.63      0.85 o
   7   7   7        2.21       -0.21      0.72 o
   8   7   7        0.00        0.13      0.88 o
   9   7   7       11.78       12.56      1.19 o
  10   7   7       10.43       11.80      1.33 o
  11   7   7      181.30      174.41      4.49 o
  12   7   7        0.41        0.00      1.39 o
  13   7   7        5.89        4.10      1.52 o
  14   7   7        9.63        8.90      2.99 o
  15   7   7        4.34        6.53      2.87 o
 -12   8   7        2.52       -1.79      4.26 o
 -11   8   7        3.43       -0.37      3.40 o
 -10   8   7        0.89        0.67      1.98 o
  -9   8   7        8.07       11.64      2.06 o
  -8   8   7       61.41       59.15      2.77 o
  -7   8   7       62.70       62.66      2.58 o
  -6   8   7        9.02       12.08      1.49 o
  -5   8   7       13.66        9.86      1.35 o
  -4   8   7       56.85       53.38      2.04 o
  -3   8   7       23.91       17.95      1.24 o
  -2   8   7     1743.45     1654.73     21.59 o
  -1   8   7       21.30       26.74      1.18 o
   0   8   7     1723.54     1654.08     23.39 o
   1   8   7      128.60      123.20      1.78 o
   2   8   7      547.69      544.99      7.22 o
   3   8   7      703.27      680.42      8.78 o
   4   8   7      192.91      185.40      2.80 o
   5   8   7       18.83       17.01      1.02 o
   6   8   7      215.60      217.80      3.78 o
   7   8   7      275.24      264.24      4.90 o
   8   8   7        5.82        7.90      1.03 o
   9   8   7       30.34       33.42      1.54 o
  10   8   7       20.26       16.03      1.32 o
  11   8   7      216.20      218.27      6.17 o
  12   8   7        4.61        5.95      1.55 o
  13   8   7       42.30       40.72      2.27 o
  14   8   7        0.15       -1.46      1.46 o
  15   8   7        3.36        1.75      1.95 o
 -11   9   7        5.53        2.43      2.68 o
 -10   9   7        7.45        1.93      2.60 o
  -9   9   7        1.84        4.33      2.41 o
  -8   9   7       69.54       82.90      6.02 o
  -7   9   7       68.22       58.41      3.00 o
  -6   9   7       26.24       31.03      1.80 o
  -5   9   7       23.97       25.41      2.09 o
  -4   9   7        7.94       10.37      1.30 o
  -3   9   7      246.70      242.17      4.20 o
  -2   9   7       17.51       15.17      1.58 o
  -1   9   7       14.88       17.38      1.24 o
   0   9   7       25.54       24.61      1.14 o
   1   9   7      150.56      145.83      2.63 o
   2   9   7       34.57       25.28      0.99 o
   3   9   7      500.73      490.25      9.30 o
   4   9   7      290.37      268.04      3.94 o
   5   9   7        7.76        7.55      0.78 o
   6   9   7       38.33       33.80      1.23 o
   7   9   7      121.81      112.43      2.30 o
   8   9   7       27.61       27.54      1.36 o
   9   9   7        7.62        6.12      1.10 o
  10   9   7      102.72      100.08      3.50 o
  11   9   7       27.07       31.03      1.66 o
  12   9   7       18.41       19.57      1.75 o
  13   9   7       71.14       75.35      4.28 o
  14   9   7        5.86        5.38      1.67 o
  15   9   7        4.32        1.37      2.06 o
 -10  10   7        2.49       -2.53      2.53 o
  -9  10   7        1.94       -0.74      2.44 o
  -8  10   7        0.05        1.89      2.36 o
  -7  10   7        9.37       13.36      1.98 o
  -6  10   7      149.02      171.22      4.61 o
  -5  10   7       41.82       44.11      2.34 o
  -4  10   7        4.25        7.87      1.49 o
  -3  10   7        2.63        1.76      1.14 o
  -2  10   7        6.94        7.34      1.14 o
  -1  10   7       30.15       22.67      1.33 o
   0  10   7      168.38      154.53      3.15 o
   1  10   7      298.54      291.20      4.34 o
   2  10   7      150.33      156.44      2.75 o
   3  10   7       48.45       53.43      1.54 o
   4  10   7       88.46       94.85      1.97 o
   5  10   7       15.99       13.09      0.85 o
   6  10   7        4.26        1.75      0.72 o
   7  10   7      122.65      119.80      2.33 o
   8  10   7      120.36      127.87      2.80 o
   9  10   7       24.22       21.38      1.34 o
  10  10   7       86.36       83.79      2.43 o
  11  10   7        8.43       12.09      1.32 o
  12  10   7        0.06        3.31      1.36 o
  13  10   7        2.51        5.28      1.49 o
  14  10   7       10.67       12.13      2.06 o
 -10  11   7        5.85        6.10      4.22 o
  -9  11   7        0.29       -1.94      1.94 o
  -8  11   7       89.64       93.72      3.92 o
  -7  11   7       10.90        6.74      1.67 o
  -6  11   7        0.39       -0.55      1.39 o
  -5  11   7        1.88        0.44      1.32 o
  -4  11   7        5.56        7.00      1.34 o
  -3  11   7       72.59       73.70      2.66 o
  -2  11   7        6.13        6.60      1.18 o
  -1  11   7       13.06        7.48      1.14 o
   0  11   7        6.74        6.62      1.05 o
   1  11   7        1.46       -0.90      0.90 o
   2  11   7       41.99       45.36      1.55 o
   3  11   7       83.82       89.25      2.61 o
   4  11   7        7.51        7.44      0.81 o
   5  11   7       40.99       41.04      1.41 o
   6  11   7      147.22      150.95      3.77 o
   7  11   7        8.27        6.98      0.95 o
   8  11   7       57.14       55.81      2.35 o
   9  11   7        4.96        5.15      1.15 o
  10  11   7        0.59       -0.16      0.99 o
  11  11   7        1.47       -0.74      1.06 o
  12  11   7       73.90       93.43      5.76 o
  13  11   7        0.04        0.23      1.39 o
  14  11   7        6.16        3.29      1.72 o
  -9  12   7        3.20        2.55      2.48 o
  -8  12   7        1.10       -1.92      1.92 o
  -7  12   7        0.42       -1.81      1.81 o
  -6  12   7        6.96        3.77      1.56 o
  -5  12   7        0.07        0.50      1.74 o
  -4  12   7       31.02       36.46      1.92 o
  -3  12   7       15.93       18.90      1.54 o
  -2  12   7        1.42        0.34      1.11 o
  -1  12   7        4.20        3.90      1.13 o
   0  12   7      122.82      127.72      2.95 o
   1  12   7        3.40        4.98      1.02 o
   2  12   7       18.11       13.77      1.19 o
   3  12   7      124.04      112.01      2.30 o
   4  12   7       58.00       58.52      1.67 o
   5  12   7       15.93       14.03      0.92 o
   6  12   7        0.70        0.26      0.73 o
   7  12   7        4.68        7.12      1.03 o
   8  12   7       13.77        8.95      1.02 o
   9  12   7       20.74       20.33      1.54 o
  10  12   7        5.29        3.66      1.06 o
  11  12   7        9.48       11.11      1.27 o
  12  12   7       63.61       76.27      7.50 o
  13  12   7        1.46        1.55      1.75 o
  -8  13   7        3.09       -0.06      2.39 o
  -7  13   7        0.25       -0.14      1.96 o
  -6  13   7        0.50        0.37      1.51 o
  -5  13   7        1.19       -0.13      1.44 o
  -4  13   7        0.21       -1.31      1.31 o
  -3  13   7        0.04       -1.22      1.22 o
  -2  13   7       11.28       13.21      1.43 o
  -1  13   7       53.36       56.66      2.23 o
   0  13   7       13.74       13.39      1.30 o
   1  13   7       78.67       89.51      2.54 o
   2  13   7        0.85        0.31      1.50 o
   3  13   7       81.76       78.98      2.19 o
   4  13   7       83.99       96.98      2.33 o
   5  13   7        7.52        6.92      1.00 o
   6  13   7        9.32        9.59      1.74 o
   7  13   7        3.67        2.91      1.24 o
   8  13   7       14.22       11.18      1.40 o
   9  13   7        2.32        1.49      1.26 o
  10  13   7        0.08       -1.27      1.27 o
  11  13   7        9.34        9.62      1.56 o
  12  13   7       18.05       22.33      2.13 o
  13  13   7        3.46        2.00      2.17 o
  -6  14   7       30.81       38.13      2.61 o
  -5  14   7        0.43       -1.60      1.60 o
  -4  14   7        0.24       -1.38      1.38 o
  -3  14   7       25.66       26.41      1.83 o
  -2  14   7        4.35        2.96      1.59 o
  -1  14   7        0.00       -1.04      1.25 o
   0  14   7        5.27        3.45      2.03 o
   1  14   7        7.78        8.98      1.36 o
   2  14   7        2.44        0.99      1.03 o
   3  14   7       38.11       32.20      1.52 o
   4  14   7       11.82        8.70      1.37 o
   5  14   7      118.45      136.41      4.50 o
   6  14   7        9.17        8.35      1.53 o
   7  14   7        5.30        2.34      1.79 o
   8  14   7        5.31        4.08      1.23 o
   9  14   7       14.67       16.74      3.19 o
  10  14   7        3.08        2.61      1.33 o
  11  14   7        0.24        0.98      1.36 o
  12  14   7        2.18        3.18      2.54 o
  -5  15   7        9.92       16.35      3.46 o
  -4  15   7        5.97        5.32      1.85 o
  -3  15   7        0.01        1.35      1.44 o
  -2  15   7       13.62       19.35      2.18 o
  -1  15   7       16.04       15.42      1.52 o
   0  15   7        0.57        1.62      1.18 o
   1  15   7       41.14       45.09      2.02 o
   2  15   7       80.84       77.76      2.92 o
   3  15   7        8.59       10.51      2.20 o
   4  15   7        2.67        3.15      1.31 o
   5  15   7       21.59       21.16      1.61 o
   6  15   7        9.18        8.95      1.98 o
   7  15   7        0.03       -0.96      1.48 o
   8  15   7        2.39       -0.64      4.35 o
   9  15   7        6.91        4.56      1.77 o
  10  15   7        5.81        4.47      1.83 o
  11  15   7        5.56        7.11      1.90 o
  -3  16   7        0.06        1.73      1.68 o
  -2  16   7        2.99        2.85      1.62 o
  -1  16   7       22.45       29.60      1.87 o
   0  16   7       18.53       22.61      1.63 o
   1  16   7        3.81        0.04      1.45 o
   2  16   7        0.01       -1.41      1.41 o
   3  16   7       19.78       23.32      1.95 o
   4  16   7        3.49        4.65      2.02 o
   5  16   7       10.33       13.01      1.96 o
   6  16   7        3.64        3.15      1.68 o
   7  16   7        2.15        1.80      4.05 o
   8  16   7        1.06       -1.97      1.97 o
   9  16   7        0.04       -0.56      2.17 o
   0  17   7        2.15       -1.84      1.84 o
   1  17   7        1.91        0.63      1.51 o
   2  17   7        0.32        0.18      1.44 o
   3  17   7       15.16       14.78      1.68 o
   4  17   7        0.76       -0.90      4.00 o
   5  17   7        0.56        0.84      1.68 o
   6  17   7        5.27        3.32      1.91 o
   7  17   7        0.05       -1.58      1.58 o
  -5 -14   8        8.75        7.09      2.80 o
  -4 -14   8        2.74        3.02      2.71 o
  -3 -14   8        2.92        1.33      2.41 o
  -2 -14   8        0.94       -1.03      1.87 o
  -1 -14   8        0.96        0.52      1.94 o
   0 -14   8       19.15       21.12      2.56 o
  -8 -13   8        0.74        2.19      2.69 o
  -7 -13   8        7.93       10.18      2.94 o
  -6 -13   8       23.86       27.47      2.08 o
  -5 -13   8       23.48       26.60      2.07 o
  -4 -13   8        1.28       -1.01      1.51 o
  -3 -13   8       12.21       14.92      1.85 o
  -2 -13   8        9.24        9.13      1.81 o
  -1 -13   8       12.94       13.97      1.88 o
   0 -13   8        1.25       -1.51      1.51 o
   1 -13   8        1.47       -0.33      1.67 o
   2 -13   8        0.78       -1.94      1.94 o
   3 -13   8        9.28        5.26      1.80 o
  -9 -12   8       27.82       24.42      2.42 o
  -8 -12   8        3.63        2.43      1.58 o
  -7 -12   8        5.02        4.32      1.57 o
  -6 -12   8        2.11       -1.42      1.42 o
  -5 -12   8       10.79        3.78      1.54 o
  -4 -12   8        8.11        6.52      1.58 o
  -3 -12   8       37.61       38.94      2.19 o
  -2 -12   8        6.28        5.01      1.58 o
  -1 -12   8        8.00        9.33      1.66 o
   0 -12   8        5.70        4.26      1.65 o
   1 -12   8        4.87        6.46      1.67 o
   2 -12   8        4.88        2.00      1.47 o
   3 -12   8        0.08       -0.56      1.49 o
   4 -12   8       14.27       12.34      2.62 o
   5 -12   8       15.83       18.00      4.38 o
 -11 -11   8       19.75       17.72      3.60 o
 -10 -11   8        1.63       -1.86      1.86 o
  -9 -11   8       11.21        8.15      1.70 o
  -8 -11   8       10.41       11.76      1.75 o
  -7 -11   8        8.15        7.62      1.58 o
  -6 -11   8        1.08        0.29      1.73 o
  -5 -11   8        2.82        0.41      1.35 o
  -4 -11   8        3.36        4.31      1.45 o
  -3 -11   8        1.34        0.55      1.36 o
  -2 -11   8       28.66       33.06      2.02 o
  -1 -11   8       52.23       59.30      2.68 o
   0 -11   8        1.93        2.29      1.90 o
   1 -11   8        0.07       -0.09      1.26 o
   2 -11   8       15.08       14.88      1.65 o
   3 -11   8       43.42       41.59      2.55 o
   4 -11   8       21.45       16.33      1.86 o
   5 -11   8       33.59       36.06      3.49 o
   6 -11   8        0.66       -2.63      2.63 o
   7 -11   8        0.14       -3.09      4.29 o
 -11 -10   8        1.41       -1.84      1.84 o
 -10 -10   8       19.58       26.50      2.13 o
  -9 -10   8        0.65        2.64      1.60 o
  -8 -10   8       30.50       37.96      2.13 o
  -7 -10   8       35.34       33.51      2.01 o
  -6 -10   8        5.97        1.54      1.54 o
  -5 -10   8       83.33       75.14      2.90 o
  -4 -10   8       77.86       69.54      3.02 o
  -3 -10   8      171.30      168.32      4.15 o
  -2 -10   8        1.20       -0.89      1.31 o
  -1 -10   8        1.79       -0.94      1.29 o
   0 -10   8       28.36       26.22      1.95 o
   1 -10   8       16.92       17.55      1.61 o
   2 -10   8       39.77       41.72      2.06 o
   3 -10   8       18.80       18.25      1.98 o
   4 -10   8        0.35        0.31      1.38 o
   5 -10   8       50.85       59.57      3.11 o
   6 -10   8       68.92       75.49      4.33 o
   7 -10   8        0.17        0.13      2.79 o
   8 -10   8        2.27        5.51      4.69 o
 -12  -9   8        0.10        0.48      1.96 o
 -11  -9   8        0.17       -1.17      1.63 o
 -10  -9   8        2.42        2.40      1.73 o
  -9  -9   8        7.33        8.77      1.65 o
  -8  -9   8        5.43        7.05      1.55 o
  -7  -9   8       21.68       22.57      2.54 o
  -6  -9   8       54.56       60.42      2.61 o
  -5  -9   8        6.16       11.71      1.52 o
  -4  -9   8       55.72       57.17      2.49 o
  -3  -9   8       79.47       88.09      3.12 o
  -2  -9   8       34.74       33.32      2.95 o
  -1  -9   8       48.36       51.59      3.06 o
   0  -9   8        8.56        7.59      1.51 o
   1  -9   8        1.62        2.73      1.45 o
   2  -9   8       52.98       52.82      2.23 o
   3  -9   8        2.27        1.20      1.53 o
   4  -9   8       70.04       72.48      2.71 o
   5  -9   8        2.06        1.21      1.43 o
   6  -9   8       17.98       24.34      2.99 o
   7  -9   8       21.55       24.13      3.22 o
   8  -9   8        0.11       -3.37      3.37 o
   9  -9   8        0.98       -2.56      2.56 o
 -13  -8   8        0.46       -1.98      1.98 o
 -12  -8   8       12.28        9.36      2.00 o
 -11  -8   8       56.86       52.16      2.73 o
 -10  -8   8        5.07        4.62      1.61 o
  -9  -8   8       13.79       14.48      1.77 o
  -8  -8   8       39.00       37.36      2.13 o
  -7  -8   8       27.59       25.53      1.82 o
  -6  -8   8       11.53        8.19      1.46 o
  -5  -8   8       31.50       24.06      1.74 o
  -4  -8   8        0.59        1.27      1.24 o
  -3  -8   8       31.67       29.57      1.73 o
  -2  -8   8        6.46        6.90      1.72 o
  -1  -8   8        8.36        7.21      1.36 o
   0  -8   8       73.36       73.04      2.71 o
   1  -8   8      160.29      165.41      3.57 o
   2  -8   8       19.12       23.39      1.60 o
   3  -8   8        2.06        1.06      1.43 o
   4  -8   8        1.71        0.10      1.48 o
   5  -8   8        1.03       -0.33      1.30 o
   6  -8   8        6.07        5.38      2.24 o
   7  -8   8       24.71       21.06      2.91 o
   8  -8   8        6.56       -0.90      2.57 o
   9  -8   8       44.91       52.26      4.06 o
  10  -8   8        2.74        0.42      2.79 o
 -13  -7   8        1.78        1.51      2.31 o
 -12  -7   8        6.69        4.14      2.01 o
 -11  -7   8        2.58       -0.92      1.60 o
 -10  -7   8       17.58       24.14      2.07 o
  -9  -7   8       81.49       92.37      3.23 o
  -8  -7   8       59.32       73.78      2.88 o
  -7  -7   8       41.80       49.13      2.27 o
  -6  -7   8       45.92       41.04      2.05 o
  -5  -7   8       25.94       25.85      1.72 o
  -4  -7   8       76.06       72.23      2.61 o
  -3  -7   8       32.65       31.28      1.77 o
  -2  -7   8        8.85       11.92      1.39 o
  -1  -7   8       87.33       77.17      2.65 o
   0  -7   8       72.76       70.97      2.62 o
   1  -7   8        5.57        3.81      0.98 o
   2  -7   8       20.87       19.57      1.27 o
   3  -7   8      276.26      246.91      5.90 o
   4  -7   8      134.21      145.94      3.43 o
   5  -7   8       81.55       79.16      2.41 o
   6  -7   8        0.39        0.39      1.32 o
   7  -7   8       45.42       51.06      2.64 o
   8  -7   8       16.08       22.55      3.00 o
   9  -7   8       47.68       52.06      3.20 o
  10  -7   8       69.79       82.40      5.29 o
  11  -7   8        0.85       -2.09      2.76 o
 -14  -6   8        4.83        7.87      3.98 o
 -13  -6   8        0.24       -1.89      1.89 o
 -12  -6   8        4.06        1.00      1.85 o
 -11  -6   8        0.09        1.62      1.69 o
 -10  -6   8        2.48        3.31      1.64 o
  -9  -6   8        3.13        0.21      1.65 o
  -8  -6   8       12.62        5.69      1.45 o
  -7  -6   8       18.02       14.97      1.58 o
  -6  -6   8       80.32       83.62      2.83 o
  -5  -6   8       17.60       18.91      1.53 o
  -4  -6   8        1.03       -0.77      1.14 o
  -3  -6   8      217.26      211.44      3.75 o
  -2  -6   8        3.05        1.33      0.80 o
  -1  -6   8        1.69       -0.93      0.93 o
   0  -6   8      748.51      698.08      9.81 o
   1  -6   8        1.67       -0.41      1.00 o
   2  -6   8      232.54      220.84      3.68 o
   3  -6   8       29.44       25.98      1.60 o
   4  -6   8      194.15      199.79      4.01 o
   5  -6   8        2.87        0.99      1.10 o
   6  -6   8      151.86      159.99      3.68 o
   7  -6   8       85.73      101.52      3.61 o
   8  -6   8        5.17        2.57      1.81 o
   9  -6   8        0.51       -3.09      3.09 o
  10  -6   8        8.05        6.23      2.20 o
  11  -6   8        0.28       -2.11      2.11 o
  12  -6   8        5.36        1.71      3.27 o
 -14  -5   8       18.22       21.32      4.66 o
 -13  -5   8        5.60        7.32      2.18 o
 -12  -5   8        0.97       -1.67      1.67 o
 -11  -5   8        9.16       14.14      1.95 o
 -10  -5   8        1.95        3.19      1.62 o
  -9  -5   8       10.09        9.16      1.60 o
  -8  -5   8       12.43        9.41      1.52 o
  -7  -5   8        0.95       -1.25      1.25 o
  -6  -5   8      323.05      274.59      5.53 o
  -5  -5   8      251.89      253.44      4.33 o
  -4  -5   8       56.47       50.40      1.84 o
  -3  -5   8       85.06       80.08      2.16 o
  -2  -5   8      361.45      339.87      5.30 o
  -1  -5   8      101.81       93.68      2.15 o
   0  -5   8      627.78      617.45      7.91 o
   1  -5   8        6.60        5.27      0.90 o
   2  -5   8        0.48        0.31      0.78 o
   3  -5   8      187.08      194.02      3.37 o
   4  -5   8       16.73        8.52      1.13 o
   5  -5   8       52.91       51.37      1.90 o
   6  -5   8       26.42       22.53      1.82 o
   7  -5   8       17.59       12.21      1.81 o
   8  -5   8       79.64       73.81      3.15 o
   9  -5   8        8.01        6.31      2.25 o
  10  -5   8       21.75       19.71      2.34 o
  11  -5   8        0.47        4.70      2.89 o
  12  -5   8        3.13        3.66      3.23 o
 -14  -4   8        4.23        2.14      4.17 o
 -13  -4   8       14.07       16.11      3.07 o
 -12  -4   8       66.82       63.55      3.18 o
 -11  -4   8       38.12       33.95      2.37 o
 -10  -4   8       33.11       29.22      2.11 o
  -9  -4   8        3.17        1.09      1.46 o
  -8  -4   8       98.32      112.72      3.38 o
  -7  -4   8       10.87        2.91      1.74 o
  -6  -4   8      599.26      569.71      8.29 o
  -5  -4   8       98.58       96.70      2.44 o
  -4  -4   8       72.66       79.22      1.97 o
  -3  -4   8      167.83      179.51      2.68 o
  -2  -4   8      347.89      319.15      4.51 o
  -1  -4   8       83.07       79.45      1.92 o
   0  -4   8        1.56        0.73      0.79 o
   1  -4   8      553.56      555.42      7.21 o
   2  -4   8      426.22      386.42      4.92 o
   3  -4   8      146.99      138.91      2.48 o
   4  -4   8      133.32      117.98      2.53 o
   5  -4   8       42.77       41.21      1.61 o
   6  -4   8       13.80        9.63      1.09 o
   7  -4   8        8.42        1.86      1.26 o
   8  -4   8       24.95       23.91      1.78 o
   9  -4   8        8.87        8.19      1.90 o
  10  -4   8       40.88       44.44      2.69 o
  11  -4   8        3.20        3.28      2.80 o
  12  -4   8       12.38       12.31      3.77 o
  13  -4   8        2.11       -1.17      3.39 o
 -14  -3   8        7.24       14.48      3.20 o
 -13  -3   8       25.88       28.43      3.30 o
 -12  -3   8       20.88       19.76      2.86 o
 -11  -3   8       45.62       43.20      2.54 o
 -10  -3   8       11.89       11.82      1.79 o
  -9  -3   8       42.61       53.19      2.19 o
  -8  -3   8       83.37       89.14      2.61 o
  -7  -3   8       79.36       78.49      2.44 o
  -6  -3   8      112.23      123.56      2.81 o
  -5  -3   8        8.31        5.40      0.89 o
  -4  -3   8      229.69      225.08      3.51 o
  -3  -3   8      137.41      129.21      2.20 o
  -2  -3   8       85.69       83.34      1.81 o
  -1  -3   8      633.37      624.59      6.81 o
   0  -3   8        6.74        7.98      0.70 o
   1  -3   8       43.54       29.72      1.09 o
   2  -3   8        0.41       -0.49      0.70 o
   3  -3   8       15.16       12.56      0.84 o
   4  -3   8        2.02       -0.83      0.83 o
   5  -3   8        5.78        4.37      0.98 o
   6  -3   8       23.47       21.84      1.29 o
   7  -3   8       43.50       35.52      1.78 o
   8  -3   8       21.20       15.26      1.54 o
   9  -3   8       89.77      116.79      3.32 o
  10  -3   8       68.43       93.55      3.26 o
  11  -3   8        0.24       -2.51      2.51 o
  12  -3   8       29.08       33.42      3.62 o
  13  -3   8       12.29        8.95      3.43 o
 -14  -2   8        4.38        5.98      2.96 o
 -13  -2   8       27.43       24.63      4.09 o
 -12  -2   8       25.00       38.37      3.62 o
 -11  -2   8      115.14      125.93      4.10 o
 -10  -2   8       63.36       68.80      2.63 o
  -9  -2   8       37.11       38.95      1.84 o
  -8  -2   8        1.33       -0.73      1.12 o
  -7  -2   8       12.43       17.96      1.39 o
  -6  -2   8       43.88       32.03      1.35 o
  -5  -2   8       48.40       40.55      1.52 o
  -4  -2   8       84.64       78.81      1.91 o
  -3  -2   8      271.01      294.93      3.34 o
  -2  -2   8       60.66       53.52      1.34 o
  -1  -2   8       64.18       58.52      1.39 o
   0  -2   8      546.41      566.79      6.23 o
   1  -2   8      405.55      406.92      5.49 o
   2  -2   8        0.17       -0.64      0.91 o
   3  -2   8      157.57      150.13      2.29 o
   4  -2   8      236.46      224.02      3.07 o
   5  -2   8      469.36      491.22      6.10 o
   6  -2   8        4.25        3.26      0.89 o
   7  -2   8       10.70        8.52      1.29 o
   8  -2   8      117.71      113.25      3.08 o
   9  -2   8      110.18      127.94      3.97 o
  10  -2   8       43.14       47.27      2.28 o
  11  -2   8        7.97        9.68      2.11 o
  12  -2   8        0.83        1.00      2.18 o
  13  -2   8       32.28       38.23      4.81 o
  14  -2   8        0.06       -3.20      3.20 o
 -14  -1   8        3.74        0.06      3.52 o
 -13  -1   8        0.83       -1.68      2.54 o
 -12  -1   8        0.39        1.77      5.37 o
 -11  -1   8      127.54      140.16      4.17 o
 -10  -1   8        6.35        8.58      1.47 o
  -9  -1   8      179.49      184.09      3.91 o
  -8  -1   8      100.17       99.99      2.79 o
  -7  -1   8        5.92        6.14      1.02 o
  -6  -1   8       12.71       15.67      1.13 o
  -5  -1   8      328.70      327.11      4.69 o
  -4  -1   8       12.29       15.82      0.92 o
  -3  -1   8       76.63       76.70      1.55 o
  -2  -1   8       60.83       50.00      1.56 o
  -1  -1   8      135.11      140.51      2.49 o
   0  -1   8      360.47      338.25      4.28 o
   1  -1   8      271.23      252.59      3.42 o
   2  -1   8      653.19      629.39      7.36 o
   3  -1   8       15.87       10.16      0.81 o
   4  -1   8      415.37      422.05      4.92 o
   5  -1   8     1119.12     1138.08     11.94 o
   6  -1   8      139.89      124.16      2.23 o
   7  -1   8      126.78      120.82      2.68 o
   8  -1   8        0.01        0.98      1.77 o
   9  -1   8        0.31       -1.20      1.20 o
  10  -1   8       83.71       81.24      3.42 o
  11  -1   8       77.97       85.25      3.67 o
  12  -1   8       39.23       51.03      3.00 o
  13  -1   8       37.66       35.25      2.95 o
  14  -1   8        7.17        7.48      2.65 o
 -14   0   8        9.41        7.32      3.02 o
 -13   0   8        3.95        6.84      2.79 o
 -12   0   8        5.68        5.25      1.99 o
 -11   0   8       17.01       18.58      2.09 o
 -10   0   8        0.27        1.20      1.55 o
  -9   0   8       36.23       31.38      1.80 o
  -8   0   8      469.08      422.00      6.01 o
  -7   0   8        4.49       11.27      1.70 o
  -6   0   8       71.68       75.33      2.09 o
  -5   0   8     1394.53     1339.10     16.10 o
  -4   0   8      147.65      141.73      2.62 o
  -3   0   8     1368.20     1333.21     14.68 o
  -2   0   8      324.66      318.07      4.09 o
  -1   0   8      497.38      543.40      6.40 o
   0   0   8       30.95       22.99      0.90 o
   1   0   8      544.44      527.50      6.24 o
   2   0   8      410.29      387.49      4.82 o
   3   0   8     1247.36     1207.29     13.38 o
   4   0   8      842.74      788.36      8.41 o
   5   0   8        9.87        7.65      0.73 o
   6   0   8      149.72      137.49      2.74 o
   7   0   8        1.38       -0.96      0.96 o
   8   0   8      313.36      300.34      4.74 o
   9   0   8        2.13        2.03      1.30 o
  10   0   8        1.14        2.18      1.89 o
  11   0   8       38.87       31.86      2.37 o
  12   0   8        9.71       13.22      2.21 o
  13   0   8       23.19       29.56      2.74 o
  14   0   8       12.38        7.74      3.10 o
 -14   1   8        3.32        0.29      2.84 o
 -13   1   8        0.21        0.31      2.15 o
 -12   1   8        8.32       10.13      2.28 o
 -11   1   8        6.26        4.14      1.85 o
 -10   1   8       69.29       73.86      3.15 o
  -9   1   8        1.79       -0.83      1.18 o
  -8   1   8        0.12        0.64      1.05 o
  -7   1   8      163.44      168.84      3.17 o
  -6   1   8       24.60       21.34      1.29 o
  -5   1   8     2227.06     2227.61     24.14 o
  -4   1   8      490.44      485.88      5.94 o
  -3   1   8      100.74       98.37      1.91 o
  -2   1   8      448.53      387.97      4.40 o
  -1   1   8       11.54        9.55      0.73 o
   0   1   8      131.08      111.61      1.92 o
   1   1   8      365.22      332.71      4.19 o
   2   1   8      115.22       97.56      1.85 o
   3   1   8      477.26      543.40      6.44 o
   4   1   8      135.92      137.37      2.54 o
   5   1   8       65.64       57.45      1.76 o
   6   1   8      549.39      531.30      6.00 o
   7   1   8      234.28      221.99      3.69 o
   8   1   8       34.88       26.48      1.53 o
   9   1   8       60.29       48.56      2.25 o
  10   1   8      105.32      103.08      3.51 o
  11   1   8       89.54      104.20      4.91 o
  12   1   8        3.37        5.27      1.96 o
  13   1   8        0.05        0.98      2.43 o
  14   1   8       15.01       17.88      3.18 o
  15   1   8       20.72       23.61      3.61 o
 -14   2   8        1.52       -3.04      4.38 o
 -13   2   8        1.12        1.26      2.27 o
 -12   2   8       31.17       30.11      2.60 o
 -11   2   8       20.64       28.59      2.34 o
 -10   2   8        0.01       -0.78      1.61 o
  -9   2   8      165.99      170.99      3.77 o
  -8   2   8      140.17      144.48      3.32 o
  -7   2   8       16.02       15.37      1.19 o
  -6   2   8        4.76       -0.17      0.97 o
  -5   2   8     1011.05     1030.00     11.70 o
  -4   2   8      885.05      880.35     10.06 o
  -3   2   8        7.90       10.13      0.81 o
  -2   2   8        0.64        1.18      0.58 o
  -1   2   8       49.49       43.42      1.26 o
   0   2   8       26.40       16.29      0.80 o
   1   2   8      775.88      749.33      9.21 o
   2   2   8       55.89       40.65      1.47 o
   3   2   8      341.43      314.23      3.76 o
   4   2   8        0.02       -0.54      0.54 o
   5   2   8       61.67       57.71      1.31 o
   6   2   8      488.59      486.85      5.54 o
   7   2   8      288.34      296.98      4.07 o
   8   2   8      198.06      211.80      4.08 o
   9   2   8       55.31       43.85      1.93 o
  10   2   8       55.32       59.81      2.44 o
  11   2   8      253.31      291.46      5.98 o
  12   2   8        2.17        0.15      1.79 o
  13   2   8        7.18        6.59      2.56 o
  14   2   8        5.16        6.84      2.83 o
  15   2   8        6.21        8.48      4.38 o
 -14   3   8        5.37        2.45      3.05 o
 -13   3   8        8.07        5.97      3.01 o
 -12   3   8       38.74       46.24      3.54 o
 -11   3   8       19.10       19.26      2.26 o
 -10   3   8        3.49        2.54      1.45 o
  -9   3   8        9.33       11.07      1.50 o
  -8   3   8        6.92        3.69      1.25 o
  -7   3   8      161.00      163.44      3.50 o
  -6   3   8       26.74       21.32      1.12 o
  -5   3   8      213.38      192.47      3.08 o
  -4   3   8       68.11       69.96      1.81 o
  -3   3   8      746.46      706.81      8.21 o
  -2   3   8      272.94      280.34      3.66 o
  -1   3   8      306.55      305.70      4.27 o
   0   3   8       46.17       44.47      1.19 o
   1   3   8      183.70      187.99      2.50 o
   2   3   8      199.79      171.87      3.05 o
   3   3   8        0.03       -0.50      0.50 o
   4   3   8      199.59      176.10      2.28 o
   5   3   8      221.76      232.57      2.84 o
   6   3   8      695.71      656.87      7.71 o
   7   3   8        9.30        6.29      0.77 o
   8   3   8      242.48      241.45      4.30 o
   9   3   8       33.16       38.94      1.80 o
  10   3   8       31.61       37.38      1.82 o
  11   3   8      149.20      156.54      4.27 o
  12   3   8       11.20       11.87      1.86 o
  13   3   8        6.63        3.06      3.11 o
  14   3   8        0.42       -0.32      2.56 o
  15   3   8        0.10       -2.13      3.31 o
 -13   4   8        1.23        0.77      2.97 o
 -12   4   8       22.08       29.93      3.37 o
 -11   4   8        3.76        1.47      4.31 o
 -10   4   8        2.56       -0.39      1.54 o
  -9   4   8        0.19       -1.26      1.26 o
  -8   4   8       28.78       28.70      1.70 o
  -7   4   8       43.88       38.41      1.81 o
  -6   4   8        4.50        7.41      1.10 o
  -5   4   8       23.57       29.46      1.32 o
  -4   4   8      120.22      117.92      2.44 o
  -3   4   8      945.34      892.16     10.98 o
  -2   4   8     1451.52     1421.97     14.59 o
  -1   4   8       34.13       30.10      0.95 o
   0   4   8      411.25      386.57      4.43 o
   1   4   8      400.72      370.75      4.25 o
   2   4   8        1.82        3.26      0.56 o
   3   4   8      222.59      204.72      2.87 o
   4   4   8       13.33       13.32      0.80 o
   5   4   8        5.38        7.35      0.71 o
   6   4   8     1023.89     1016.40     11.47 o
   7   4   8        1.65        0.52      0.90 o
   8   4   8       13.24        8.31      0.95 o
   9   4   8        0.00       -1.04      1.04 o
  10   4   8        1.03       -1.28      1.28 o
  11   4   8       66.78       64.71      2.87 o
  12   4   8        5.93        6.42      1.68 o
  13   4   8       40.49       36.49      2.75 o
  14   4   8       16.36       18.00      3.00 o
  15   4   8       23.22       33.17      4.88 o
 -13   5   8        2.71       -0.91      2.98 o
 -12   5   8        1.68        2.37      2.90 o
 -11   5   8        2.70       -0.08      2.66 o
 -10   5   8        1.96        0.29      1.85 o
  -9   5   8        0.92       -1.30      1.30 o
  -8   5   8       20.56       23.06      2.46 o
  -7   5   8       51.81       40.19      1.82 o
  -6   5   8       82.68       82.86      2.24 o
  -5   5   8        0.79        1.75      0.91 o
  -4   5   8      187.84      186.30      3.18 o
  -3   5   8       80.73       73.57      1.93 o
  -2   5   8      680.52      682.15      7.92 o
  -1   5   8       32.24       27.61      0.93 o
   0   5   8      907.22      935.02     10.47 o
   1   5   8       28.46       24.10      0.91 o
   2   5   8     1278.32     1347.00     18.93 o
   3   5   8       74.02       56.52      1.25 o
   4   5   8        4.49        1.39      0.55 o
   5   5   8      520.18      518.97      7.06 o
   6   5   8       13.61       10.49      0.86 o
   7   5   8      265.67      234.35      3.65 o
   8   5   8       21.25       18.47      1.11 o
   9   5   8        0.11       -1.10      1.10 o
  10   5   8        1.27       -0.71      1.30 o
  11   5   8        7.18        8.96      1.57 o
  12   5   8       50.08       42.92      2.35 o
  13   5   8       28.25       31.54      2.32 o
  14   5   8       85.31      106.15      5.96 o
  15   5   8       19.85       22.21      4.48 o
 -12   6   8        0.87       -1.73      2.96 o
 -11   6   8       12.81       16.02      2.41 o
 -10   6   8        1.61        1.46      1.96 o
  -9   6   8       38.58       46.12      2.74 o
  -8   6   8        0.23       -1.51      1.51 o
  -7   6   8       91.41       88.63      3.19 o
  -6   6   8       40.91       51.25      1.84 o
  -5   6   8       16.64       23.47      1.30 o
  -4   6   8     1027.42     1018.51     12.53 o
  -3   6   8      277.23      241.13      3.75 o
  -2   6   8      468.21      471.89      6.25 o
  -1   6   8       52.75       57.95      1.63 o
   0   6   8      682.66      667.74      9.29 o
   1   6   8      183.62      183.13      2.51 o
   2   6   8      101.45       93.71      1.83 o
   3   6   8      226.97      239.84      3.81 o
   4   6   8        6.32        4.26      0.59 o
   5   6   8       44.75       32.57      1.18 o
   6   6   8        1.02        0.20      0.78 o
   7   6   8       36.89       26.49      1.39 o
   8   6   8       40.69       31.56      1.48 o
   9   6   8       44.05       43.94      3.06 o
  10   6   8       53.18       45.64      2.24 o
  11   6   8       15.38       13.92      1.66 o
  12   6   8       42.11       47.08      2.44 o
  13   6   8        6.56        5.71      2.27 o
  14   6   8       33.80       41.53      4.69 o
  15   6   8        4.09        6.90      3.79 o
 -12   7   8        1.55       -2.91      2.91 o
 -11   7   8        0.02        1.19      2.11 o
 -10   7   8       26.66       28.37      2.53 o
  -9   7   8        2.18        3.31      2.56 o
  -8   7   8       27.12       27.16      2.68 o
  -7   7   8       60.08       63.27      4.69 o
  -6   7   8       33.56       29.64      1.72 o
  -5   7   8      274.80      274.25      4.84 o
  -4   7   8       19.60       17.85      1.37 o
  -3   7   8      260.88      229.01      3.64 o
  -2   7   8       65.84       65.63      1.88 o
  -1   7   8      617.32      578.65      7.41 o
   0   7   8      720.83      745.03      9.89 o
   1   7   8       35.28       37.38      1.36 o
   2   7   8        7.48        4.29      0.65 o
   3   7   8      512.35      501.17      6.84 o
   4   7   8      137.17      139.57      2.24 o
   5   7   8       10.58        6.17      0.79 o
   6   7   8      134.73      123.28      2.69 o
   7   7   8       41.40       38.83      1.69 o
   8   7   8      369.13      362.68      6.63 o
   9   7   8      104.75      117.32      3.60 o
  10   7   8        7.05        6.48      1.22 o
  11   7   8        0.17       -1.34      1.34 o
  12   7   8       93.59      115.56      3.95 o
  13   7   8        0.47       -0.34      1.59 o
  14   7   8        2.33        1.63      1.95 o
  15   7   8        0.97       -1.97      2.10 o
 -11   8   8        0.38       -2.12      2.12 o
 -10   8   8        1.63        3.68      2.10 o
  -9   8   8       25.92       31.82      2.50 o
  -8   8   8       63.25       64.60      3.49 o
  -7   8   8       17.00       17.26      2.87 o
  -6   8   8       78.75       81.67      2.76 o
  -5   8   8       56.17       63.99      2.40 o
  -4   8   8       33.35       26.11      1.52 o
  -3   8   8       10.73       11.35      1.23 o
  -2   8   8        0.57       -0.71      0.98 o
  -1   8   8      408.41      389.79      5.90 o
   0   8   8       76.54       77.03      2.09 o
   1   8   8      182.94      176.18      3.27 o
   2   8   8       39.14       33.97      1.59 o
   3   8   8       23.54       25.50      1.34 o
   4   8   8      115.97      105.54      2.62 o
   5   8   8      288.54      272.79      6.09 o
   6   8   8       20.44       20.95      1.24 o
   7   8   8       32.05       33.10      1.50 o
   8   8   8       57.55       60.24      2.06 o
   9   8   8       34.56       30.15      1.83 o
  10   8   8        1.32       -0.60      1.09 o
  11   8   8       16.03       14.32      1.73 o
  12   8   8       95.96      102.68      3.40 o
  13   8   8       23.31       23.25      2.04 o
  14   8   8        4.09        5.91      1.80 o
  15   8   8        0.08       -1.72      2.00 o
 -11   9   8        1.58       -2.59      2.59 o
 -10   9   8        2.27       -1.56      2.53 o
  -9   9   8        4.14        3.33      4.70 o
  -8   9   8        4.77        4.02      2.29 o
  -7   9   8        7.10        4.63      2.29 o
  -6   9   8      126.46      134.02      4.06 o
  -5   9   8        2.09        3.94      1.51 o
  -4   9   8      313.28      300.32      6.12 o
  -3   9   8       22.50       19.79      1.69 o
  -2   9   8      346.79      317.37      6.09 o
  -1   9   8       26.30       25.50      1.60 o
   0   9   8       92.54       91.78      2.41 o
   1   9   8       38.49       36.34      1.62 o
   2   9   8        5.72        4.31      0.83 o
   3   9   8      168.41      152.66      3.05 o
   4   9   8       12.27       11.03      0.92 o
   5   9   8      173.68      177.88      3.66 o
   6   9   8       19.89       19.29      1.21 o
   7   9   8       11.82       10.52      1.08 o
   8   9   8        0.19        0.10      0.97 o
   9   9   8       30.82       26.78      1.49 o
  10   9   8        9.81        8.95      1.29 o
  11   9   8       23.71       30.71      1.75 o
  12   9   8       34.55       33.91      2.10 o
  13   9   8       18.67       14.95      1.84 o
  14   9   8       23.68       25.16      5.05 o
 -10  10   8        0.05       -2.54      2.54 o
  -9  10   8        2.04       -0.99      2.46 o
  -8  10   8        4.58        1.57      4.45 o
  -7  10   8       14.74       12.37      2.42 o
  -6  10   8       86.50       94.03      3.53 o
  -5  10   8       30.49       37.53      2.26 o
  -4  10   8       24.75       25.83      2.42 o
  -3  10   8       40.70       36.74      2.01 o
  -2  10   8       81.39       70.41      2.34 o
  -1  10   8       47.14       45.45      2.67 o
   0  10   8       94.35       81.89      2.73 o
   1  10   8      112.68       98.76      2.52 o
   2  10   8       73.09       68.20      2.51 o
   3  10   8      232.00      229.19      4.08 o
   4  10   8       75.15       75.62      1.88 o
   5  10   8        4.16        4.37      0.98 o
   6  10   8       42.55       41.80      1.70 o
   7  10   8        0.08       -0.92      0.92 o
   8  10   8       56.61       46.26      1.94 o
   9  10   8        9.51        9.45      1.23 o
  10  10   8       61.47       60.68      2.25 o
  11  10   8       10.73       10.50      1.38 o
  12  10   8       11.75       11.89      1.68 o
  13  10   8        9.32       10.86      1.72 o
  14  10   8       22.29       28.61      2.47 o
  -9  11   8        2.53       -1.16      2.02 o
  -8  11   8        1.00       -1.95      1.95 o
  -7  11   8        0.01       -1.77      1.77 o
  -6  11   8        2.17        0.93      1.53 o
  -5  11   8        8.51       11.74      1.62 o
  -4  11   8        0.09       -1.27      1.27 o
  -3  11   8      106.48      113.76      3.04 o
  -2  11   8       10.86       12.27      1.36 o
  -1  11   8       10.22       10.71      1.29 o
   0  11   8       26.84       21.73      1.41 o
   1  11   8       55.61       55.17      2.02 o
   2  11   8       90.60       95.87      2.47 o
   3  11   8       27.01       30.05      1.27 o
   4  11   8       22.35       20.29      1.29 o
   5  11   8      181.67      168.93      4.02 o
   6  11   8        4.63        4.70      1.03 o
   7  11   8        0.96        0.77      0.99 o
   8  11   8        1.34        2.20      1.03 o
   9  11   8        2.19        1.88      1.91 o
  10  11   8       10.25       14.49      1.33 o
  11  11   8       59.10       71.71      3.28 o
  12  11   8        0.43        0.11      1.37 o
  13  11   8       22.22       23.76      2.64 o
  14  11   8        3.78        1.43      1.80 o
  -8  12   8       14.45       15.11      2.94 o
  -7  12   8       22.25       18.23      2.42 o
  -6  12   8       13.60       17.34      1.87 o
  -5  12   8       14.00       13.19      1.68 o
  -4  12   8        3.24        4.31      1.69 o
  -3  12   8        3.68        0.44      1.27 o
  -2  12   8       20.93       20.33      1.56 o
  -1  12   8        7.20        9.09      1.31 o
   0  12   8       22.37       29.10      1.59 o
   1  12   8      101.57      111.66      2.76 o
   2  12   8       43.68       38.52      2.00 o
   3  12   8       99.48      105.39      2.60 o
   4  12   8       49.32       55.64      1.69 o
   5  12   8        0.65        0.65      0.99 o
   6  12   8       15.04       14.18      1.20 o
   7  12   8       89.49       98.55      2.48 o
   8  12   8       23.48       23.81      1.39 o
   9  12   8       14.91       17.24      1.69 o
  10  12   8       33.19       29.21      1.58 o
  11  12   8        8.58        5.95      1.33 o
  12  12   8        7.62        9.55      1.51 o
  13  12   8       11.96        8.60      2.64 o
  -7  13   8        0.43       -1.66      2.76 o
  -6  13   8        0.02       -1.56      1.56 o
  -5  13   8        0.00       -1.48      1.48 o
  -4  13   8        0.01       -1.38      1.38 o
  -3  13   8       13.69       17.62      1.68 o
  -2  13   8       37.76       46.73      2.09 o
  -1  13   8        0.62        1.04      1.18 o
   0  13   8       61.60       69.51      2.37 o
   1  13   8       11.33       11.37      1.29 o
   2  13   8        4.98        5.32      1.14 o
   3  13   8        4.79        6.62      1.14 o
   4  13   8       79.93       74.40      2.40 o
   5  13   8       35.42       38.05      1.77 o
   6  13   8       32.19       38.25      1.73 o
   7  13   8       14.22       16.73      1.60 o
   8  13   8        1.35       -0.94      1.48 o
   9  13   8        1.52        3.05      1.36 o
  10  13   8       11.43        9.39      1.58 o
  11  13   8        0.28       -1.41      1.41 o
  12  13   8       10.67       11.19      1.80 o
  -6  14   8        0.03       -2.36      2.36 o
  -5  14   8        0.41       -2.01      2.01 o
  -4  14   8        2.33        1.51      1.53 o
  -3  14   8       44.03       49.07      2.33 o
  -2  14   8       10.12       14.96      1.60 o
  -1  14   8       41.59       41.75      2.00 o
   0  14   8        4.38        1.83      1.23 o
   1  14   8        0.43        0.71      1.12 o
   2  14   8       14.99        9.21      1.26 o
   3  14   8        0.72       -0.72      1.07 o
   4  14   8       75.24       72.93      2.24 o
   5  14   8        0.80        1.40      1.60 o
   6  14   8       58.39       56.65      2.48 o
   7  14   8        9.93        8.36      1.48 o
   8  14   8        1.62       -0.07      1.33 o
   9  14   8        0.00       -1.29      1.29 o
  10  14   8       10.41        8.95      1.51 o
  11  14   8        0.13       -1.92      2.11 o
  -4  15   8        3.71        1.22      1.77 o
  -3  15   8        9.22       12.37      1.72 o
  -2  15   8        6.21        2.91      1.47 o
  -1  15   8        0.08       -1.00      1.26 o
   0  15   8        0.00       -1.63      1.63 o
   1  15   8        1.96        2.45      1.23 o
   2  15   8        4.13        3.76      1.24 o
   3  15   8       36.29       44.26      3.17 o
   4  15   8        0.36       -0.52      1.30 o
   5  15   8        4.76        4.49      1.40 o
   6  15   8        3.72        1.91      1.35 o
   7  15   8       16.22       14.64      1.54 o
   8  15   8        8.85        8.71      1.48 o
   9  15   8       12.37       10.88      1.68 o
  10  15   8       10.99       10.75      2.06 o
  -3  16   8       11.01       11.19      3.98 o
  -2  16   8       21.48       18.94      2.08 o
  -1  16   8        4.64        4.06      1.64 o
   0  16   8        2.13        0.41      1.75 o
   1  16   8        5.76        5.28      1.66 o
   2  16   8       16.06       14.75      1.81 o
   3  16   8       32.24       34.76      3.85 o
   4  16   8        0.14        1.66      1.49 o
   5  16   8        2.97        3.50      1.40 o
   6  16   8        1.00        0.13      2.16 o
   7  16   8        1.66       -1.26      1.74 o
   8  16   8        0.70       -2.30      2.30 o
   9  16   8        9.63        9.48      2.03 o
   0  17   8        5.21        0.97      3.68 o
   1  17   8        2.72        1.12      2.06 o
   2  17   8        4.68        5.27      1.70 o
   3  17   8        0.64        1.24      1.50 o
   4  17   8        2.18       -0.98      1.41 o
   5  17   8        5.59        3.24      1.96 o
   6  17   8        4.61        1.33      1.88 o
  -6 -13   9        0.95        0.02      2.32 o
  -5 -13   9        2.15       -0.24      2.34 o
  -4 -13   9        5.08        7.94      5.97 o
  -3 -13   9       15.37       18.43      2.38 o
  -2 -13   9        0.14       -1.83      1.83 o
  -1 -13   9       48.78       53.29      3.36 o
   0 -13   9        0.11       -2.69      4.42 o
   1 -13   9        2.84        1.36      2.26 o
  -8 -12   9       41.94       45.42      3.01 o
  -7 -12   9       17.88       22.34      7.26 o
  -6 -12   9        8.98        5.36      1.73 o
  -5 -12   9        0.13       -1.52      1.52 o
  -4 -12   9        7.01        6.40      1.68 o
  -3 -12   9        1.89       -1.47      1.47 o
  -2 -12   9        0.08       -1.51      1.51 o
  -1 -12   9        9.90        9.36      1.81 o
   0 -12   9       11.22        7.28      1.87 o
   1 -12   9       18.54       20.14      2.18 o
   2 -12   9        0.00       -1.74      1.74 o
   3 -12   9        0.00       -1.55      1.55 o
   4 -12   9        5.58       -0.16      3.82 o
  -9 -11   9        9.90       12.60      2.32 o
  -8 -11   9       18.19       24.56      2.09 o
  -7 -11   9       12.02       10.55      1.79 o
  -6 -11   9       24.94       23.45      1.99 o
  -5 -11   9       10.00        7.63      1.69 o
  -4 -11   9       17.92       18.57      2.62 o
  -3 -11   9        0.35        0.44      1.47 o
  -2 -11   9       34.79       44.93      2.40 o
  -1 -11   9        2.95        2.71      1.57 o
   0 -11   9       13.62       14.09      1.87 o
   1 -11   9        0.00       -1.54      1.54 o
   2 -11   9        0.01       -1.57      1.67 o
   3 -11   9        7.47        6.64      1.67 o
   4 -11   9        2.11        0.44      1.43 o
   5 -11   9        5.48        1.55      4.12 o
   6 -11   9       12.03       15.52      4.97 o
 -11 -10   9        7.82        7.40      3.25 o
 -10 -10   9       20.12       17.54      4.39 o
  -9 -10   9        2.93        4.39      1.73 o
  -8 -10   9        9.39       15.89      1.89 o
  -7 -10   9        0.20        0.07      1.50 o
  -6 -10   9        2.02        4.20      1.55 o
  -5 -10   9        8.71        8.27      1.65 o
  -4 -10   9       22.72       29.58      2.03 o
  -3 -10   9       76.10       84.83      3.06 o
  -2 -10   9       13.88       12.09      1.74 o
  -1 -10   9       33.26       34.62      2.14 o
   0 -10   9        1.97       -0.09      1.59 o
   1 -10   9        5.95        5.29      1.92 o
   2 -10   9       28.45       32.40      2.02 o
   3 -10   9       33.49       30.69      2.11 o
   4 -10   9      128.90      138.20      3.45 o
   5 -10   9       22.63       17.63      3.12 o
   6 -10   9       46.32       53.15      4.30 o
   7 -10   9       12.53       14.44      4.99 o
 -11  -9   9        0.00       -1.90      1.90 o
 -10  -9   9        0.24        1.75      1.81 o
  -9  -9   9       89.38       92.42      3.42 o
  -8  -9   9        0.88        0.96      1.51 o
  -7  -9   9        3.37        4.66      1.56 o
  -6  -9   9        1.20       -1.45      1.45 o
  -5  -9   9        2.62       -1.48      1.48 o
  -4  -9   9       41.93       48.33      4.01 o
  -3  -9   9       14.34       18.06      1.76 o
  -2  -9   9        8.25        7.98      2.82 o
  -1  -9   9        0.72       -1.36      1.36 o
   0  -9   9       25.59       21.81      1.93 o
   1  -9   9      111.96      107.13      4.61 o
   2  -9   9       10.66       13.71      1.62 o
   3  -9   9       15.48       11.04      1.63 o
   4  -9   9       70.16       66.00      3.23 o
   5  -9   9        0.09       -3.05      4.25 o
   6  -9   9        0.72       -0.07      2.54 o
   7  -9   9       30.13       33.07      3.61 o
   8  -9   9        9.12        5.97      3.03 o
 -12  -8   9        3.04       -0.48      3.78 o
 -11  -8   9       48.78       51.07      2.80 o
 -10  -8   9        0.48        0.49      1.68 o
  -9  -8   9        2.58        1.45      1.55 o
  -8  -8   9       34.73       43.84      2.39 o
  -7  -8   9       22.07       22.55      1.95 o
  -6  -8   9       63.07       67.13      2.83 o
  -5  -8   9       14.33       15.79      1.75 o
  -4  -8   9       23.52       21.66      1.82 o
  -3  -8   9       75.50       67.75      2.79 o
  -2  -8   9      109.31      104.78      3.27 o
  -1  -8   9       59.03       61.22      2.70 o
   0  -8   9       79.32       75.97      3.24 o
   1  -8   9        8.21        5.84      1.59 o
   2  -8   9       59.54       52.34      2.68 o
   3  -8   9        0.10       -1.28      1.28 o
   4  -8   9        0.02       -0.49      1.59 o
   5  -8   9      129.31      148.38      8.41 o
   6  -8   9       21.43       23.05      3.27 o
   7  -8   9        5.08        2.02      4.85 o
   8  -8   9       26.25       31.18      3.59 o
   9  -8   9        4.44        1.81      2.99 o
 -13  -7   9        1.29        0.09      3.04 o
 -12  -7   9       25.83       24.50      2.94 o
 -11  -7   9       22.91       29.28      2.41 o
 -10  -7   9        0.03        0.08      1.68 o
  -9  -7   9        0.83       -0.36      1.49 o
  -8  -7   9        0.44        1.33      1.53 o
  -7  -7   9       39.41       38.07      2.17 o
  -6  -7   9        8.67        8.07      1.54 o
  -5  -7   9       16.09       12.16      1.62 o
  -4  -7   9      202.01      183.93      4.37 o
  -3  -7   9      134.02      131.64      3.61 o
  -2  -7   9      132.01      126.27      3.54 o
  -1  -7   9      113.79      126.52      3.55 o
   0  -7   9      110.55      110.52      3.36 o
   1  -7   9        0.00       -0.83      1.29 o
   2  -7   9        2.51       -0.68      1.19 o
   3  -7   9        9.20        5.61      1.38 o
   4  -7   9        8.06        4.98      1.40 o
   5  -7   9        6.16        0.06      1.18 o
   6  -7   9        0.18       -1.66      1.66 o
   7  -7   9        7.02        7.28      2.13 o
   8  -7   9       23.95       30.16      3.39 o
   9  -7   9       87.76       94.79      5.06 o
  10  -7   9        6.17        8.18      3.45 o
 -13  -6   9        0.75       -3.68      3.68 o
 -12  -6   9       11.55        7.60      2.31 o
 -11  -6   9       72.40       78.72      3.44 o
 -10  -6   9        0.13       -1.46      1.65 o
  -9  -6   9        0.00        0.33      1.56 o
  -8  -6   9       13.52        7.33      1.63 o
  -7  -6   9       15.01        8.69      1.77 o
  -6  -6   9       16.52       16.03      1.70 o
  -5  -6   9       61.23       60.03      2.67 o
  -4  -6   9        4.47        4.43      1.39 o
  -3  -6   9        7.98        8.38      1.42 o
  -2  -6   9        3.15        2.83      0.96 o
  -1  -6   9      146.62      142.04      3.11 o
   0  -6   9      101.98       94.07      2.63 o
   1  -6   9      143.93      127.35      3.04 o
   2  -6   9       94.94       92.04      2.40 o
   3  -6   9       10.09       11.79      1.28 o
   4  -6   9       93.32       92.23      3.11 o
   5  -6   9       77.71       95.02      2.84 o
   6  -6   9       43.13       53.58      2.63 o
   7  -6   9       21.80       19.60      2.16 o
   8  -6   9        5.72        4.10      1.94 o
   9  -6   9       24.86       22.90      2.51 o
  10  -6   9        2.55       -0.70      2.21 o
  11  -6   9        4.74        3.68      3.28 o
 -13  -5   9        4.40       -3.16      3.79 o
 -12  -5   9       35.40       35.52      3.12 o
 -11  -5   9       27.21       26.54      2.40 o
 -10  -5   9        8.48       11.21      1.88 o
  -9  -5   9       95.56       94.60      3.40 o
  -8  -5   9       66.69       61.07      2.81 o
  -7  -5   9        7.09        6.08      2.43 o
  -6  -5   9       39.56       49.28      2.34 o
  -5  -5   9       83.18      100.96      4.19 o
  -4  -5   9       64.35       67.26      2.22 o
  -3  -5   9       15.27       15.58      1.26 o
  -2  -5   9        3.48       -0.11      0.98 o
  -1  -5   9       70.10       63.45      2.20 o
   0  -5   9       16.53       12.14      1.26 o
   1  -5   9      188.60      186.68      3.71 o
   2  -5   9      645.06      613.58      8.99 o
   3  -5   9        5.79        3.42      1.26 o
   4  -5   9        3.52        1.53      1.11 o
   5  -5   9      395.17      393.35      6.50 o
   6  -5   9        3.84        1.43      1.59 o
   7  -5   9        4.82        6.41      1.78 o
   8  -5   9       20.64       21.38      2.23 o
   9  -5   9        5.21        4.35      2.01 o
  10  -5   9        0.74       -0.98      2.05 o
  11  -5   9        2.71        1.33      6.91 o
  12  -5   9        1.87        1.32      3.34 o
 -13  -4   9       13.39       16.65      4.63 o
 -12  -4   9       70.10       78.85      4.60 o
 -11  -4   9        0.00       -1.81      1.81 o
 -10  -4   9       38.73       33.50      2.33 o
  -9  -4   9       15.88       22.80      2.00 o
  -8  -4   9        2.98        3.12      2.40 o
  -7  -4   9        1.27       -1.89      1.96 o
  -6  -4   9        6.55        9.16      1.24 o
  -5  -4   9      152.37      142.79      3.14 o
  -4  -4   9       13.03        9.63      1.18 o
  -3  -4   9       76.21       78.85      2.04 o
  -2  -4   9       55.46       49.07      1.71 o
  -1  -4   9      852.19      846.27     10.55 o
   0  -4   9        4.33        7.00      1.01 o
   1  -4   9      116.85      119.05      2.52 o
   2  -4   9      265.00      270.83      4.22 o
   3  -4   9        0.34        0.93      0.87 o
   4  -4   9       13.96       13.92      1.13 o
   5  -4   9       19.06       16.01      1.30 o
   6  -4   9        0.12       -0.96      1.18 o
   7  -4   9       45.46       52.18      2.58 o
   8  -4   9        0.02       -2.11      2.11 o
   9  -4   9        0.57        0.24      3.00 o
  10  -4   9        1.34        2.76      2.00 o
  11  -4   9       24.23       30.12      3.53 o
  12  -4   9        3.38        3.29      3.26 o
 -14  -3   9        0.99       -0.16      4.29 o
 -13  -3   9       21.40       29.66      3.45 o
 -12  -3   9        3.26        0.85      2.47 o
 -11  -3   9        0.66       -1.89      1.89 o
 -10  -3   9        0.23        0.18      1.62 o
  -9  -3   9        2.35       -0.18      1.50 o
  -8  -3   9       24.03       32.45      1.91 o
  -7  -3   9        1.95        0.67      1.15 o
  -6  -3   9      243.99      258.23      4.60 o
  -5  -3   9      117.54      102.58      2.91 o
  -4  -3   9      101.71       84.07      2.12 o
  -3  -3   9      243.35      209.76      3.10 o
  -2  -3   9      330.76      312.57      4.55 o
  -1  -3   9        0.57        0.46      0.84 o
   0  -3   9      275.58      258.89      3.98 o
   1  -3   9      471.89      443.18      6.05 o
   2  -3   9        2.96        0.55      0.86 o
   3  -3   9       20.28       19.03      1.11 o
   4  -3   9       55.03       56.23      1.76 o
   5  -3   9        3.34        0.82      0.90 o
   6  -3   9       44.96       37.58      1.85 o
   7  -3   9        2.17        0.62      1.49 o
   8  -3   9       48.66       49.85      2.29 o
   9  -3   9        0.87        1.70      1.50 o
  10  -3   9        2.30        6.59      2.62 o
  11  -3   9       30.10       29.16      3.41 o
  12  -3   9       14.37       20.67      3.54 o
  13  -3   9       11.47       11.06      3.48 o
 -14  -2   9        0.00       -1.55      4.55 o
 -13  -2   9        0.07        3.96      2.82 o
 -12  -2   9        0.47       -1.40      4.30 o
 -11  -2   9        0.11        1.08      2.27 o
 -10  -2   9       75.51       80.14      3.39 o
  -9  -2   9       70.88       70.25      2.61 o
  -8  -2   9        0.17       -1.16      1.16 o
  -7  -2   9        5.71        1.11      1.18 o
  -6  -2   9        7.68        4.44      1.23 o
  -5  -2   9      309.27      292.62      4.44 o
  -4  -2   9       24.57       19.93      1.21 o
  -3  -2   9      390.83      386.83      4.86 o
  -2  -2   9        4.42        4.55      0.87 o
  -1  -2   9       27.35       22.75      1.32 o
   0  -2   9       41.96       55.30      1.54 o
   1  -2   9      156.11      161.96      2.88 o
   2  -2   9       48.28       41.48      1.56 o
   3  -2   9       20.05       19.66      1.17 o
   4  -2   9      175.03      168.89      2.85 o
   5  -2   9      116.09      103.18      2.24 o
   6  -2   9       10.49        8.04      1.28 o
   7  -2   9        0.82       -0.11      1.21 o
   8  -2   9      364.83      395.84      6.63 o
   9  -2   9       22.55       26.74      1.94 o
  10  -2   9       80.28       85.24      3.66 o
  11  -2   9        0.21       -1.06      2.39 o
  12  -2   9        4.95        2.77      3.00 o
  13  -2   9        8.20        8.72      3.60 o
 -14  -1   9        1.52       -2.07      4.38 o
 -13  -1   9        0.27        0.90      2.73 o
 -12  -1   9        3.84        4.26      2.56 o
 -11  -1   9       16.57       15.02      3.58 o
 -10  -1   9       16.06        8.77      1.81 o
  -9  -1   9       22.11       28.44      1.79 o
  -8  -1   9      196.45      184.49      3.93 o
  -7  -1   9       13.81        7.91      1.35 o
  -6  -1   9       10.29        5.59      1.23 o
  -5  -1   9        0.58       -0.90      0.90 o
  -4  -1   9       96.79      105.05      2.36 o
  -3  -1   9      654.63      665.66      7.17 o
  -2  -1   9       53.36       55.27      1.72 o
  -1  -1   9       59.87       54.86      1.71 o
   0  -1   9      225.16      218.29      3.16 o
   1  -1   9       55.41       63.50      1.65 o
   2  -1   9      579.59      597.25      7.13 o
   3  -1   9      929.81      925.48     10.55 o
   4  -1   9       57.58       51.52      1.63 o
   5  -1   9        3.69        1.93      0.80 o
   6  -1   9      104.34       89.96      2.36 o
   7  -1   9       40.95       36.75      1.87 o
   8  -1   9       98.65       94.10      2.92 o
   9  -1   9       20.69       13.40      1.64 o
  10  -1   9       47.87       56.52      2.87 o
  11  -1   9       20.97       23.15      2.45 o
  12  -1   9        0.20        0.40      2.22 o
  13  -1   9        6.66        9.79      2.61 o
  14  -1   9        3.85        0.28      4.62 o
 -14   0   9        3.81        4.70      3.03 o
 -13   0   9        0.20       -0.52      2.81 o
 -12   0   9        1.42       -2.43      2.43 o
 -11   0   9        1.56       -1.06      2.17 o
 -10   0   9       74.13       83.42      3.36 o
  -9   0   9        4.38        3.48      1.61 o
  -8   0   9      199.34      205.82      4.18 o
  -7   0   9       10.15       14.15      1.29 o
  -6   0   9      115.86      104.82      2.46 o
  -5   0   9        7.52        7.20      1.06 o
  -4   0   9       88.88       87.31      2.18 o
  -3   0   9       11.75       10.09      0.81 o
  -2   0   9        0.29       -0.37      0.69 o
  -1   0   9        4.50        3.79      0.75 o
   0   0   9      630.30      608.92      7.19 o
   1   0   9      518.87      476.24      5.83 o
   2   0   9      159.84      146.36      2.50 o
   3   0   9     1461.05     1420.73     15.70 o
   4   0   9        0.29       -0.74      0.74 o
   5   0   9      183.22      191.14      3.06 o
   6   0   9      278.62      266.00      3.86 o
   7   0   9       67.05       59.64      2.14 o
   8   0   9       60.61       68.57      2.59 o
   9   0   9        0.89       -0.47      1.54 o
  10   0   9        4.93        4.35      2.09 o
  11   0   9        2.15        1.38      1.96 o
  12   0   9       13.20       18.27      2.91 o
  13   0   9       19.19       19.75      2.75 o
  14   0   9       24.70       18.15      3.95 o
 -14   1   9        0.80        0.57      2.90 o
 -13   1   9       47.26       56.04      4.18 o
 -12   1   9       46.93       57.97      3.14 o
 -11   1   9        0.78       -0.25      1.80 o
 -10   1   9       18.66       19.05      2.10 o
  -9   1   9       10.80       12.84      1.83 o
  -8   1   9       36.45       26.51      1.68 o
  -7   1   9      131.84      138.01      2.93 o
  -6   1   9        6.97        6.44      1.07 o
  -5   1   9      109.79       96.46      2.43 o
  -4   1   9       84.35      103.35      2.20 o
  -3   1   9      385.18      346.34      4.57 o
  -2   1   9      179.02      191.33      2.69 o
  -1   1   9      379.41      356.77      4.57 o
   0   1   9      508.65      483.89      5.88 o
   1   1   9       53.49       52.09      1.52 o
   2   1   9      304.71      262.43      3.62 o
   3   1   9      422.82      389.93      4.95 o
   4   1   9      483.25      470.14      8.87 o
   5   1   9     1244.30     1217.19     14.79 o
   6   1   9       50.47       51.48      1.64 o
   7   1   9       36.37       25.98      1.91 o
   8   1   9       46.76       59.78      1.97 o
   9   1   9       27.89       22.32      2.20 o
  10   1   9       56.25       58.95      4.05 o
  11   1   9       43.46       42.38      2.64 o
  12   1   9        0.31       -0.74      2.64 o
  13   1   9       11.69        5.70      4.97 o
  14   1   9       33.27       42.56      3.98 o
 -13   2   9       27.73       27.96      3.62 o
 -12   2   9       23.21       33.73      2.82 o
 -11   2   9        1.45        0.42      1.88 o
 -10   2   9       40.24       42.44      2.55 o
  -9   2   9       42.02       42.54      2.40 o
  -8   2   9        2.88        0.98      1.21 o
  -7   2   9        1.24        0.37      1.11 o
  -6   2   9        5.55        4.70      1.28 o
  -5   2   9      459.17      418.60      5.44 o
  -4   2   9     1708.54     1627.49     17.94 o
  -3   2   9     1079.54     1035.60     11.73 o
  -2   2   9      435.00      417.81      4.81 o
  -1   2   9      309.89      307.09      4.05 o
   0   2   9       53.46       53.38      1.48 o
   1   2   9      137.17      127.14      2.36 o
   2   2   9      215.65      218.00      3.40 o
   3   2   9       15.59       13.78      0.89 o
   4   2   9      286.36      278.90      3.84 o
   5   2   9       18.58       11.65      1.12 o
   6   2   9        5.18        3.66      0.86 o
   7   2   9       19.31       27.29      1.27 o
   8   2   9      127.38      120.85      3.08 o
   9   2   9       39.05       34.77      1.80 o
  10   2   9        4.13        2.33      1.39 o
  11   2   9        0.35       -0.80      2.74 o
  12   2   9        0.03       -2.23      2.23 o
  13   2   9        0.23       -2.47      2.47 o
  14   2   9        0.27        0.92      3.88 o
 -13   3   9        3.23        2.28      3.14 o
 -12   3   9        5.06       14.17      3.05 o
 -11   3   9        3.87        2.09      1.98 o
 -10   3   9       31.16       30.92      2.43 o
  -9   3   9       50.78       49.42      2.28 o
  -8   3   9       10.68        4.18      1.33 o
  -7   3   9        9.79       10.24      1.36 o
  -6   3   9      269.03      244.67      4.47 o
  -5   3   9        8.48        7.73      1.07 o
  -4   3   9      451.02      441.11      5.61 o
  -3   3   9      226.80      232.35      3.41 o
  -2   3   9      733.66      720.43      7.67 o
  -1   3   9       63.07       70.06      1.95 o
   0   3   9       47.40       40.33      1.70 o
   1   3   9      149.02      153.16      2.44 o
   2   3   9       35.00       37.89      1.18 o
   3   3   9      159.31      173.04      2.65 o
   4   3   9       45.35       36.25      2.14 o
   5   3   9      380.57      349.75      4.58 o
   6   3   9      195.94      205.85      3.13 o
   7   3   9       87.80      112.01      2.52 o
   8   3   9      174.88      174.21      4.28 o
   9   3   9      104.91      114.11      3.96 o
  10   3   9        0.16       -1.26      1.26 o
  11   3   9       49.10       48.55      2.67 o
  12   3   9        3.18        0.86      2.27 o
  13   3   9        6.88        2.57      2.57 o
  14   3   9       23.56       37.16      3.71 o
  15   3   9        0.51       -4.17      4.17 o
 -13   4   9        0.31        2.78      3.02 o
 -12   4   9        5.76        6.82      3.06 o
 -11   4   9        0.14        2.59      2.68 o
 -10   4   9        2.11       -0.56      2.03 o
  -9   4   9       12.67       10.39      1.62 o
  -8   4   9        8.73        7.60      1.45 o
  -7   4   9        3.67        2.48      1.24 o
  -6   4   9      164.30      187.53      3.79 o
  -5   4   9        3.17        3.58      1.01 o
  -4   4   9       16.99       14.51      1.62 o
  -3   4   9        0.04       -0.12      0.86 o
  -2   4   9        0.06        0.96      0.76 o
  -1   4   9        8.47        9.67      0.80 o
   0   4   9      185.10      191.84      2.66 o
   1   4   9       41.39       45.16      1.30 o
   2   4   9      112.35       98.74      1.76 o
   3   4   9       80.36       72.69      1.82 o
   4   4   9      207.14      188.54      3.10 o
   5   4   9      356.22      344.69      4.52 o
   6   4   9      410.72      413.34      5.25 o
   7   4   9        0.53        1.05      0.87 o
   8   4   9       10.32       12.54      1.34 o
   9   4   9        4.02        3.06      1.18 o
  10   4   9        6.47        5.03      1.54 o
  11   4   9       29.76       33.19      2.57 o
  12   4   9        1.80       -1.62      1.62 o
  13   4   9        5.28        3.98      2.59 o
  14   4   9       53.23       64.43      4.25 o
  15   4   9        0.39       -0.49      4.12 o
 -12   5   9       17.25       21.04      9.72 o
 -11   5   9        7.35        7.03      2.90 o
 -10   5   9       17.77       24.33      3.39 o
  -9   5   9        9.86       11.40      2.13 o
  -8   5   9        1.00        0.12      1.32 o
  -7   5   9        4.37        6.61      1.37 o
  -6   5   9        0.03        3.39      1.03 o
  -5   5   9       15.85       15.53      1.19 o
  -4   5   9       10.63        9.69      1.03 o
  -3   5   9        0.37       -0.74      0.88 o
  -2   5   9      298.93      279.65      4.20 o
  -1   5   9        0.37        2.20      0.79 o
   0   5   9      138.46      143.08      2.67 o
   1   5   9     1960.45     1918.16     22.50 o
   2   5   9        3.90        0.77      0.80 o
   3   5   9       95.95       70.50      1.84 o
   4   5   9      664.03      617.85      7.30 o
   5   5   9       56.87       43.80      1.37 o
   6   5   9       57.19       50.02      1.73 o
   7   5   9       20.92       24.10      1.21 o
   8   5   9        7.51        9.06      1.04 o
   9   5   9        0.14        0.40      1.38 o
  10   5   9       41.74       41.72      2.28 o
  11   5   9       10.30        5.59      1.61 o
  12   5   9        6.60        3.59      1.65 o
  13   5   9        1.86        0.55      2.07 o
  14   5   9       50.07       63.23      7.30 o
  15   5   9        1.54        0.35      4.10 o
 -12   6   9       19.37       19.21      3.42 o
 -11   6   9        0.33       -0.40      3.63 o
 -10   6   9        2.98        5.27      2.07 o
  -9   6   9        0.00       -1.57      1.74 o
  -8   6   9        3.59        3.21      2.04 o
  -7   6   9       54.49       54.66      3.41 o
  -6   6   9       10.92       16.33      1.63 o
  -5   6   9      130.64      141.28      2.90 o
  -4   6   9       49.46       53.22      1.87 o
  -3   6   9       85.16       82.15      2.11 o
  -2   6   9      399.98      376.16      5.30 o
  -1   6   9        1.79        1.60      0.82 o
   0   6   9      146.90      127.63      2.55 o
   1   6   9     1781.33     1736.15     20.45 o
   2   6   9       69.32       68.48      1.84 o
   3   6   9      129.14      109.56      2.20 o
   4   6   9        9.05        8.56      0.95 o
   5   6   9      196.19      187.41      3.14 o
   6   6   9      221.84      195.08      3.25 o
   7   6   9      171.41      152.07      3.23 o
   8   6   9        6.00        3.94      1.07 o
   9   6   9        3.44        2.10      1.31 o
  10   6   9       35.49       29.70      1.95 o
  11   6   9       65.12       62.82      2.90 o
  12   6   9       16.92       16.63      1.97 o
  13   6   9        0.03       -1.69      1.69 o
  14   6   9       14.85       15.77      5.36 o
  15   6   9        4.71        3.49      3.93 o
 -12   7   9       50.18       54.74      4.30 o
 -11   7   9        8.73        7.44      3.08 o
 -10   7   9        1.45        0.09      2.01 o
  -9   7   9       25.28       32.88      2.93 o
  -8   7   9       17.76       17.51      2.14 o
  -7   7   9        4.89        2.93      1.67 o
  -6   7   9       41.53       40.59      1.96 o
  -5   7   9       82.07       72.64      2.52 o
  -4   7   9      130.86      119.51      2.97 o
  -3   7   9        0.88        3.21      1.13 o
  -2   7   9       31.57       27.44      1.46 o
  -1   7   9        2.26        2.37      1.23 o
   0   7   9      356.17      334.00      4.66 o
   1   7   9        3.29        1.19      0.94 o
   2   7   9       12.04       12.63      1.11 o
   3   7   9        2.52       -0.82      0.82 o
   4   7   9      565.69      549.81      7.80 o
   5   7   9       31.88       33.01      1.48 o
   6   7   9        0.49       -0.80      0.95 o
   7   7   9      287.81      263.80      4.66 o
   8   7   9       39.85       41.68      1.80 o
   9   7   9        0.10       -1.03      1.03 o
  10   7   9        0.07       -0.65      1.34 o
  11   7   9       27.75       31.99      2.13 o
  12   7   9       17.11       17.47      2.14 o
  13   7   9       20.21       23.86      2.18 o
  14   7   9        1.80        0.19      1.88 o
 -11   8   9        1.39        0.55      2.83 o
 -10   8   9        6.13        6.39      2.70 o
  -9   8   9       52.21       57.97      3.01 o
  -8   8   9        0.18        0.39      2.77 o
  -7   8   9       49.65       46.40      2.56 o
  -6   8   9       43.05       46.78      2.14 o
  -5   8   9      133.01      130.13      3.26 o
  -4   8   9        1.49        3.22      1.22 o
  -3   8   9       15.87       19.30      1.41 o
  -2   8   9        0.39        0.44      1.06 o
  -1   8   9      193.56      179.04      3.44 o
   0   8   9       36.29       31.81      1.44 o
   1   8   9        0.10       -0.80      0.80 o
   2   8   9       20.20       15.48      1.26 o
   3   8   9       57.08       40.69      1.75 o
   4   8   9      523.79      523.76      7.97 o
   5   8   9        0.03       -0.81      0.99 o
   6   8   9      189.71      188.48      3.66 o
   7   8   9      209.84      213.26      3.99 o
   8   8   9       35.43       38.61      1.88 o
   9   8   9        0.40       -0.06      1.09 o
  10   8   9        4.22        2.12      1.43 o
  11   8   9        0.70       -1.39      1.39 o
  12   8   9        0.08        0.42      1.78 o
  13   8   9        5.01        7.59      1.87 o
  14   8   9        1.67        3.38      2.09 o
 -10   9   9        1.16        1.06      2.67 o
  -9   9   9       15.38        9.84      2.89 o
  -8   9   9        2.31        3.92      2.43 o
  -7   9   9       10.79       11.21      2.41 o
  -6   9   9        0.23       -0.04      1.69 o
  -5   9   9        0.02        0.60      1.52 o
  -4   9   9        4.10        2.64      1.46 o
  -3   9   9       67.68       57.86      2.63 o
  -2   9   9       28.14       22.10      1.73 o
  -1   9   9       95.86       85.04      3.45 o
   0   9   9        0.25       -0.44      1.32 o
   1   9   9        1.23       -0.85      0.85 o
   2   9   9       13.59       10.97      1.27 o
   3   9   9      272.79      261.08      5.77 o
   4   9   9      258.23      252.86      4.47 o
   5   9   9       42.92       37.05      1.73 o
   6   9   9      136.00      134.33      2.97 o
   7   9   9       36.39       37.25      1.63 o
   8   9   9        3.78        4.12      1.15 o
   9   9   9       20.31       22.75      1.50 o
  10   9   9        3.10        0.16      1.24 o
  11   9   9        1.67       -0.41      1.46 o
  12   9   9        8.11        6.48      1.74 o
  13   9   9        6.36        5.17      1.75 o
  14   9   9        1.09        0.27      1.94 o
 -10  10   9        0.71       -4.03      4.03 o
  -9  10   9        9.76        5.86      2.89 o
  -8  10   9        0.29       -1.97      3.09 o
  -7  10   9       29.55       31.97      3.03 o
  -6  10   9        1.62        1.18      1.88 o
  -5  10   9        3.01        6.28      1.74 o
  -4  10   9        2.36        1.84      1.55 o
  -3  10   9       19.50       21.10      1.83 o
  -2  10   9       25.97       20.05      1.72 o
  -1  10   9       39.97       37.07      1.73 o
   0  10   9       76.54       81.34      3.01 o
   1  10   9       77.11       78.19      2.38 o
   2  10   9      114.48      111.53      2.38 o
   3  10   9       45.31       41.41      1.76 o
   4  10   9       51.23       48.72      2.09 o
   5  10   9        0.78        0.52      1.00 o
   6  10   9       13.06       12.75      1.23 o
   7  10   9       14.54       12.50      1.24 o
   8  10   9       14.65       15.27      1.36 o
   9  10   9       14.87       12.65      1.51 o
  10  10   9        0.40       -1.17      1.17 o
  11  10   9        0.33       -1.36      1.36 o
  12  10   9       19.77       18.79      1.91 o
  13  10   9       19.62       19.09      2.05 o
  14  10   9        0.03       -0.94      1.87 o
  -9  11   9        0.49       -0.35      4.12 o
  -8  11   9        9.33        4.16      2.84 o
  -7  11   9       26.81       26.70      3.15 o
  -6  11   9       22.42       32.50      2.45 o
  -5  11   9       21.80       19.92      3.75 o
  -4  11   9        0.09       -1.05      1.31 o
  -3  11   9        0.33        0.33      1.31 o
  -2  11   9       24.70       26.21      1.69 o
  -1  11   9       57.01       51.48      2.56 o
   0  11   9        0.46       -0.45      1.57 o
   1  11   9      108.85      110.20      2.83 o
   2  11   9       12.54       11.47      1.28 o
   3  11   9       38.34       35.51      1.39 o
   4  11   9        9.06        9.46      1.17 o
   5  11   9       14.40       14.42      1.63 o
   6  11   9        0.00       -0.31      0.99 o
   7  11   9       24.00       22.43      1.43 o
   8  11   9        0.94        0.01      1.10 o
   9  11   9       72.85       68.98      2.47 o
  10  11   9       53.96       63.81      4.43 o
  11  11   9        4.76        2.90      1.34 o
  12  11   9        9.59       13.05      1.94 o
  13  11   9        0.27        0.70      1.73 o
  -8  12   9        1.65        0.90      2.72 o
  -7  12   9        0.08       -2.96      3.68 o
  -6  12   9        2.15        2.29      1.96 o
  -5  12   9        5.43        7.31      1.71 o
  -4  12   9       14.31       12.08      1.70 o
  -3  12   9       37.43       37.96      2.04 o
  -2  12   9       22.57       22.45      1.69 o
  -1  12   9        2.49        3.46      1.26 o
   0  12   9        0.09       -0.60      1.13 o
   1  12   9        7.03        2.75      1.15 o
   2  12   9        6.23        2.80      1.14 o
   3  12   9       20.75       19.30      1.39 o
   4  12   9        4.55        4.45      0.98 o
   5  12   9       36.91       42.21      2.04 o
   6  12   9        2.63        0.29      1.08 o
   7  12   9        4.44        5.04      1.19 o
   8  12   9       13.44       16.22      1.39 o
   9  12   9       30.43       35.78      2.21 o
  10  12   9        6.05        8.55      1.37 o
  11  12   9        6.97        7.57      1.39 o
  12  12   9       12.88       15.52      2.68 o
  13  12   9        5.36        5.06      2.52 o
  -7  13   9       12.03       16.27      3.09 o
  -6  13   9       19.57       17.54      2.92 o
  -5  13   9        1.99        0.67      1.58 o
  -4  13   9        0.04       -1.49      1.49 o
  -3  13   9       30.03       30.11      2.02 o
  -2  13   9        1.88        3.05      1.39 o
  -1  13   9       16.85       17.53      1.58 o
   0  13   9        0.06        0.32      1.19 o
   1  13   9       33.72       36.32      1.79 o
   2  13   9       11.89       10.95      1.33 o
   3  13   9        2.13        1.02      1.28 o
   4  13   9       37.41       32.11      1.64 o
   5  13   9      140.29      140.68      2.72 o
   6  13   9        2.77        3.01      1.18 o
   7  13   9        8.01        7.23      1.23 o
   8  13   9        9.32       10.57      1.29 o
   9  13   9        4.09        3.49      1.53 o
  10  13   9        0.58       -0.96      1.45 o
  11  13   9        2.01        0.33      1.69 o
  12  13   9        9.70        9.07      2.54 o
  -5  14   9        0.00       -1.73      1.73 o
  -4  14   9        1.08        0.60      1.56 o
  -3  14   9        5.49        4.51      1.57 o
  -2  14   9       24.68       21.86      1.85 o
  -1  14   9        1.03       -0.52      1.32 o
   0  14   9       29.67       32.89      1.86 o
   1  14   9       12.33       10.09      1.37 o
   2  14   9        0.32        1.37      1.19 o
   3  14   9        2.01        1.80      1.19 o
   4  14   9       28.74       31.55      1.66 o
   5  14   9       96.43       98.08      2.69 o
   6  14   9       42.10       41.82      2.41 o
   7  14   9       24.20       22.93      3.26 o
   8  14   9        0.91        1.46      1.43 o
   9  14   9        2.09        1.95      1.48 o
  10  14   9        0.94       -0.84      1.44 o
  11  14   9        2.94        2.68      1.94 o
  -4  15   9        1.23        0.04      1.80 o
  -3  15   9        2.19        3.91      1.76 o
  -2  15   9        2.43        1.81      2.15 o
  -1  15   9        1.04        1.27      1.38 o
   0  15   9       11.10       11.11      1.51 o
   1  15   9       10.84        5.49      1.55 o
   2  15   9        5.48        5.61      1.34 o
   3  15   9       19.86       17.23      1.84 o
   4  15   9        5.39        6.09      2.16 o
   5  15   9        8.47        8.97      2.40 o
   6  15   9       15.71       17.26      1.81 o
   7  15   9        1.48        1.01      1.43 o
   8  15   9        7.90        6.68      1.59 o
   9  15   9        0.01       -1.45      1.45 o
  10  15   9        7.28        4.82      1.54 o
  -2  16   9        0.06       -0.65      3.18 o
  -1  16   9        3.99        1.94      1.67 o
   0  16   9        1.51       -1.16      1.56 o
   1  16   9        6.74        8.15      1.49 o
   2  16   9        0.57       -1.71      1.71 o
   3  16   9        0.00       -0.83      1.62 o
   4  16   9        2.61        0.50      1.53 o
   5  16   9        8.24        7.93      1.97 o
   6  16   9        8.62        8.12      1.59 o
   7  16   9        6.91        9.21      3.66 o
   8  16   9        1.06       -1.18      1.87 o
   2  17   9        2.86       -2.10      3.49 o
   3  17   9        0.45       -1.20      2.40 o
   4  17   9       14.98       17.01      4.16 o
  -6 -12  10        0.28        1.09      2.05 o
  -5 -12  10        1.91       -0.24      3.04 o
  -4 -12  10       42.34       45.18      4.69 o
  -3 -12  10       13.59       14.17      2.44 o
  -2 -12  10       13.35       13.76      4.79 o
  -1 -12  10        0.07        1.02      2.18 o
   0 -12  10       77.07       97.12     10.71 o
   1 -12  10        0.54        1.50      2.31 o
   2 -12  10        6.26        4.30      2.51 o
  -8 -11  10        4.13        2.38      2.23 o
  -7 -11  10        0.33       -1.87      1.87 o
  -6 -11  10        2.27       -1.42      1.76 o
  -5 -11  10        1.55       -1.60      1.60 o
  -4 -11  10        8.72        8.11      1.83 o
  -3 -11  10       25.25       31.03      3.09 o
  -2 -11  10       28.60       25.25      2.21 o
  -1 -11  10       13.77       15.16      2.03 o
   0 -11  10       41.09       36.35      3.35 o
   1 -11  10       11.50       16.54      2.14 o
   2 -11  10       21.54       22.57      2.40 o
   3 -11  10        4.63        5.07      2.47 o
   4 -11  10        0.41       -1.98      3.82 o
  -9 -10  10        3.74        3.71      2.18 o
  -8 -10  10        8.05        8.16      2.29 o
  -7 -10  10       32.70       34.96      2.74 o
  -6 -10  10        2.52        2.89      1.70 o
  -5 -10  10        0.07       -1.54      1.54 o
  -4 -10  10       12.81       15.31      1.93 o
  -3 -10  10        1.53        2.03      1.60 o
  -2 -10  10        0.96        1.15      1.93 o
  -1 -10  10        0.06        0.20      1.64 o
   0 -10  10       15.17       18.27      2.08 o
   1 -10  10        2.24        5.15      1.79 o
   2 -10  10        2.40       -1.74      1.74 o
   3 -10  10        9.07       11.85      2.17 o
   4 -10  10        2.33        1.83      2.07 o
   5 -10  10        1.84       -0.94      2.14 o
   6 -10  10       22.22       23.23      5.09 o
 -10  -9  10       38.98       34.32      3.02 o
  -9  -9  10       51.32       72.71      5.51 o
  -8  -9  10        2.00        4.60      1.79 o
  -7  -9  10        0.17        0.17      1.61 o
  -6  -9  10        4.12        1.19      2.46 o
  -5  -9  10       23.68       24.02      2.55 o
  -4  -9  10      128.81      146.97      4.16 o
  -3  -9  10       44.56       50.16      2.60 o
  -2  -9  10        2.81        4.85      1.62 o
  -1  -9  10       36.61       38.29      2.43 o
   0  -9  10        0.18       -0.97      1.54 o
   1  -9  10       16.78       14.56      1.90 o
   2  -9  10        3.79        1.56      1.73 o
   3  -9  10      130.11      140.63      3.85 o
   4  -9  10        0.01        0.94      2.40 o
   5  -9  10      118.10      133.63      4.66 o
   6  -9  10       24.54       24.16      3.96 o
   7  -9  10       70.61       95.99      5.89 o
 -11  -8  10        0.91       -1.90      2.17 o
 -10  -8  10       43.29       40.35      2.74 o
  -9  -8  10        1.43       -1.58      1.73 o
  -8  -8  10        3.11        3.10      1.71 o
  -7  -8  10        8.14        4.73      1.67 o
  -6  -8  10        0.13       -1.56      1.56 o
  -5  -8  10       81.10       90.37      3.35 o
  -4  -8  10       15.29        9.72      1.74 o
  -3  -8  10       46.42       42.70      2.33 o
  -2  -8  10       14.45       10.28      1.69 o
  -1  -8  10      128.98      126.25      3.81 o
   0  -8  10        1.19       -1.50      1.50 o
   1  -8  10        5.14        3.37      1.99 o
   2  -8  10      212.17      230.27      5.51 o
   3  -8  10        4.14        1.38      1.53 o
   4  -8  10       65.74       67.61      3.22 o
   5  -8  10        1.12        3.11      2.05 o
   6  -8  10       23.77       28.19      5.34 o
   7  -8  10        5.02        2.57      2.88 o
   8  -8  10       12.77       14.33      3.32 o
 -12  -7  10        1.13        0.37      2.29 o
 -11  -7  10        1.39       -0.92      1.97 o
 -10  -7  10       17.28       12.17      2.21 o
  -9  -7  10        2.48        0.98      1.70 o
  -8  -7  10       11.73       16.50      1.95 o
  -7  -7  10        0.73       -1.90      1.90 o
  -6  -7  10        0.05        1.96      1.60 o
  -5  -7  10        5.97        0.55      1.57 o
  -4  -7  10      191.46      183.10      4.55 o
  -3  -7  10       39.35       38.15      2.19 o
  -2  -7  10        0.41       -1.24      1.60 o
  -1  -7  10       94.33      103.61      3.48 o
   0  -7  10      177.84      168.37      6.12 o
   1  -7  10       15.48       15.22      1.82 o
   2  -7  10        2.62        4.18      1.66 o
   3  -7  10       61.95       70.54      2.72 o
   4  -7  10        4.75        2.16      1.47 o
   5  -7  10       15.13       12.85      2.11 o
   6  -7  10        2.77        0.69      2.34 o
   7  -7  10       16.81       19.12      3.13 o
   8  -7  10       80.07       84.94      9.38 o
   9  -7  10        2.95        5.28      6.44 o
 -12  -6  10        0.07       -3.77      3.77 o
 -11  -6  10        0.92       -0.11      1.99 o
 -10  -6  10       28.27       25.45      2.41 o
  -9  -6  10       37.07       52.52      3.03 o
  -8  -6  10        7.55        6.75      1.80 o
  -7  -6  10       17.90       19.41      1.96 o
  -6  -6  10       67.60       67.79      2.99 o
  -5  -6  10       42.96       42.69      2.94 o
  -4  -6  10        2.73       -1.51      1.51 o
  -3  -6  10      485.74      499.82      9.13 o
  -2  -6  10       44.74       30.44      2.20 o
  -1  -6  10        0.33        0.84      1.38 o
   0  -6  10       14.59       13.83      1.42 o
   1  -6  10       17.87       17.55      1.49 o
   2  -6  10       26.71       22.68      1.62 o
   3  -6  10       10.01        4.44      1.33 o
   4  -6  10        1.92       -0.95      1.17 o
   5  -6  10       15.13       14.78      1.94 o
   6  -6  10       29.44       31.79      2.42 o
   7  -6  10        0.63       -0.95      1.85 o
   8  -6  10       52.68       48.90      3.82 o
   9  -6  10        5.34        2.62      2.31 o
  10  -6  10       40.97       46.53      4.68 o
 -13  -5  10        5.15        4.85      4.10 o
 -12  -5  10        0.94       -2.50      2.50 o
 -11  -5  10       23.08       28.57      3.20 o
 -10  -5  10       51.97       51.74      2.88 o
  -9  -5  10        1.40        2.82      1.76 o
  -8  -5  10        2.55        0.74      1.62 o
  -7  -5  10        0.24       -1.46      1.46 o
  -6  -5  10        0.37       -1.44      1.44 o
  -5  -5  10        7.55        1.49      1.47 o
  -4  -5  10        3.33        0.95      1.38 o
  -3  -5  10       53.78       53.19      2.16 o
  -2  -5  10      106.63      111.65      2.55 o
  -1  -5  10      123.12      120.46      3.63 o
   0  -5  10       69.95       55.35      2.21 o
   1  -5  10      322.13      336.69      5.67 o
   2  -5  10        1.33       -0.61      1.22 o
   3  -5  10       76.47       79.23      2.64 o
   4  -5  10        8.82       12.84      1.37 o
   5  -5  10       15.47       13.91      1.64 o
   6  -5  10        1.23        0.41      1.39 o
   7  -5  10       15.51       10.80      2.09 o
   8  -5  10        1.16        0.74      2.67 o
   9  -5  10        2.49        0.85      2.02 o
  10  -5  10       50.11       59.06      4.27 o
  11  -5  10        0.06       -1.43      4.94 o
 -13  -4  10        3.99       -0.75      4.19 o
 -12  -4  10        8.30       10.60      2.91 o
 -11  -4  10       14.23        9.30      2.64 o
 -10  -4  10      104.09      115.65      4.07 o
  -9  -4  10       37.95       42.15      2.51 o
  -8  -4  10       14.40       15.76      2.27 o
  -7  -4  10       30.98       37.66      2.27 o
  -6  -4  10        6.00        0.71      1.18 o
  -5  -4  10       26.36       17.75      1.43 o
  -4  -4  10      121.70      123.59      2.98 o
  -3  -4  10        2.12       -0.64      0.94 o
  -2  -4  10       18.49       13.43      1.36 o
  -1  -4  10      219.18      207.23      4.00 o
   0  -4  10      129.96      117.86      3.30 o
   1  -4  10       19.73       17.05      1.48 o
   2  -4  10      171.97      157.31      3.15 o
   3  -4  10      518.29      523.98      7.23 o
   4  -4  10      288.08      270.82      4.48 o
   5  -4  10       14.13       22.33      1.74 o
   6  -4  10      206.02      215.70      4.49 o
   7  -4  10        6.50        7.26      1.87 o
   8  -4  10       54.43       58.71      2.92 o
   9  -4  10        6.54        6.14      2.09 o
  10  -4  10        5.50        7.73      3.00 o
  11  -4  10        2.11       -2.58      5.36 o
  12  -4  10        0.04        0.30      3.39 o
 -13  -3  10        6.23        6.05      4.41 o
 -12  -3  10        9.83       11.99      2.99 o
 -11  -3  10        2.87        0.00      2.41 o
 -10  -3  10        0.01        0.94      2.23 o
  -9  -3  10        8.90       12.98      1.95 o
  -8  -3  10       27.98       25.07      2.11 o
  -7  -3  10        0.13       -1.20      1.21 o
  -6  -3  10        0.33        0.25      1.13 o
  -5  -3  10      158.21      156.86      3.43 o
  -4  -3  10        5.76        9.01      1.26 o
  -3  -3  10       16.14       14.40      1.19 o
  -2  -3  10       25.65       22.38      1.34 o
  -1  -3  10      190.01      165.90      3.12 o
   0  -3  10      610.62      633.76      8.29 o
   1  -3  10       31.93       23.27      1.33 o
   2  -3  10       26.55       23.28      1.34 o
   3  -3  10        3.62        2.53      1.04 o
   4  -3  10       87.40       88.84      2.43 o
   5  -3  10       42.26       42.15      1.75 o
   6  -3  10       34.29       35.03      1.71 o
   7  -3  10        3.64        2.36      1.54 o
   8  -3  10        2.20        1.49      2.96 o
   9  -3  10        0.05       -1.72      1.72 o
  10  -3  10       17.77       11.96      2.99 o
  11  -3  10        3.61       -0.63      2.98 o
  12  -3  10        1.29       -2.96      3.17 o
 -13  -2  10       25.43       29.35      3.49 o
 -12  -2  10        0.31        1.82      2.65 o
 -11  -2  10       10.27       13.43      2.77 o
 -10  -2  10        0.77        1.52      2.18 o
  -9  -2  10       10.26       11.47      1.63 o
  -8  -2  10        0.38       -1.26      1.26 o
  -7  -2  10        0.58        1.02      1.29 o
  -6  -2  10        2.13        0.79      1.50 o
  -5  -2  10      124.12      122.64      3.37 o
  -4  -2  10      319.16      295.23      4.56 o
  -3  -2  10      140.00      140.83      2.59 o
  -2  -2  10      887.78      848.39     10.67 o
  -1  -2  10      214.09      250.73      4.00 o
   0  -2  10        5.14        3.32      0.97 o
   1  -2  10       96.89       99.72      2.34 o
   2  -2  10       66.52       81.77      2.22 o
   3  -2  10        0.12        0.98      0.97 o
   4  -2  10      136.67      121.83      2.71 o
   5  -2  10       10.99        9.14      1.18 o
   6  -2  10        0.99        0.65      1.10 o
   7  -2  10      168.63      173.86      3.56 o
   8  -2  10        2.83       -0.17      1.44 o
   9  -2  10       69.97       61.94      3.82 o
  10  -2  10        2.21        0.24      2.06 o
  11  -2  10       11.70        7.70      3.06 o
  12  -2  10        1.92        0.57      3.15 o
  13  -2  10        5.89        8.52      3.50 o
 -13  -1  10        0.08       -2.74      2.77 o
 -12  -1  10        1.75        1.93      3.79 o
 -11  -1  10        2.31       -1.70      2.32 o
 -10  -1  10        2.22        0.28      2.93 o
  -9  -1  10        4.81        3.75      1.68 o
  -8  -1  10        1.41       -1.30      1.30 o
  -7  -1  10      129.48      129.44      3.27 o
  -6  -1  10      112.18      110.27      3.23 o
  -5  -1  10        2.67        4.57      1.11 o
  -4  -1  10      292.94      330.22      4.94 o
  -3  -1  10       64.24       44.62      1.49 o
  -2  -1  10      355.58      319.14      4.75 o
  -1  -1  10      656.88      637.34      8.28 o
   0  -1  10      153.50      134.18      2.68 o
   1  -1  10        1.43        2.12      0.81 o
   2  -1  10      126.07      127.70      2.66 o
   3  -1  10      335.37      352.00      5.15 o
   4  -1  10        9.59        7.82      1.24 o
   5  -1  10      191.77      197.22      4.62 o
   6  -1  10       59.14       60.38      2.07 o
   7  -1  10      139.39      151.12      3.24 o
   8  -1  10        1.05       -0.86      1.16 o
   9  -1  10      185.20      208.04      5.28 o
  10  -1  10        9.40        9.44      2.15 o
  11  -1  10       74.01       86.83      5.66 o
  12  -1  10        1.19       -2.13      2.13 o
  13  -1  10       10.97       12.73      3.78 o
 -13   0  10        0.05        3.60      6.71 o
 -12   0  10        7.59        4.74      2.82 o
 -11   0  10        0.15       -1.78      1.78 o
 -10   0  10        1.07        2.66      1.82 o
  -9   0  10       27.47       27.32      2.20 o
  -8   0  10        2.65       -0.74      1.54 o
  -7   0  10       53.00       54.78      2.58 o
  -6   0  10       12.17       15.20      1.45 o
  -5   0  10        0.98        3.25      1.08 o
  -4   0  10      208.00      205.22      3.57 o
  -3   0  10      291.47      276.08      3.86 o
  -2   0  10       22.30       13.70      0.93 o
  -1   0  10      108.26       96.66      2.04 o
   0   0  10      102.32      114.52      2.24 o
   1   0  10       82.30       68.12      1.79 o
   2   0  10      192.27      188.78      3.01 o
   3   0  10        5.95        5.21      0.91 o
   4   0  10       23.89       23.12      1.31 o
   5   0  10       19.17       18.73      1.30 o
   6   0  10      177.82      169.62      3.69 o
   7   0  10        6.49        8.83      1.22 o
   8   0  10       20.91       25.92      1.59 o
   9   0  10       28.85       30.26      2.33 o
  10   0  10        0.02       -1.48      1.80 o
  11   0  10       99.83      122.77      4.41 o
  12   0  10        0.67       -0.36      2.25 o
  13   0  10       22.83       17.09      3.53 o
 -13   1  10        9.38       14.96      3.33 o
 -12   1  10       36.35       35.06      2.89 o
 -11   1  10        1.05       -0.98      1.92 o
 -10   1  10        0.01       -1.69      1.74 o
  -9   1  10       23.05       30.79      2.28 o
  -8   1  10        0.01        0.53      1.54 o
  -7   1  10        0.49       -1.17      1.17 o
  -6   1  10       26.18       20.76      1.57 o
  -5   1  10       26.44       16.74      1.29 o
  -4   1  10      330.21      351.77      5.16 o
  -3   1  10      125.56      128.60      2.46 o
  -2   1  10      415.81      386.38      5.51 o
  -1   1  10      287.41      290.12      3.99 o
   0   1  10       36.50       36.01      1.33 o
   1   1  10      590.92      591.09      7.09 o
   2   1  10       38.40       34.22      1.29 o
   3   1  10      102.12       83.69      1.97 o
   4   1  10       10.41        5.59      1.06 o
   5   1  10       28.24       21.52      1.32 o
   6   1  10        2.24        0.33      1.01 o
   7   1  10      399.37      390.87      6.50 o
   8   1  10       44.90       45.21      2.40 o
   9   1  10       36.34       40.33      2.44 o
  10   1  10       32.41       24.39      2.33 o
  11   1  10       33.28       30.08      2.58 o
  12   1  10       12.72       10.08      2.33 o
  13   1  10       19.83       21.35      3.30 o
  14   1  10       19.30       19.05      3.48 o
 -13   2  10        0.94        1.58      4.50 o
 -12   2  10       41.89       57.96      3.28 o
 -11   2  10        9.55        8.70      2.17 o
[truncated: 144,407 more chars]
